# Supplementary material for: N-(3-Chloro­phen­yl)-4-methyl­benzene­sulfonamide
Source: Acta Crystallogr Sect E Struct Rep Online. 2010 Jan 9;66(Pt 2):o278. doi: 10.1107/S1600536809055238 (PMC2979908; doi:10.1107/S1600536809055238)
Supplement: Supplementary file 2 [file e-66-0o278-Isup2.hkl]

# 
# h,k,l, Fc-squared, Fo-squared, sigma(Fo-squared) and status flag 
# 
data_I
_shelx_title ' S31 P21/C' 
_shelx_refln_list_code          4 
_shelx_F_calc_maximum      190.32 
_exptl_crystal_F_000       584.00 
_reflns_d_resolution_high  0.8302 
 
loop_ 
 _symmetry_equiv_pos_as_xyz 
 'x, y, z' 
 '-x, y+1/2, -z+1/2' 
 '-x, -y, -z' 
 'x, -y-1/2, z-1/2' 
 
_cell_length_a     9.7740 
_cell_length_b    13.5890 
_cell_length_c    10.0660 
_cell_angle_alpha  90.000 
_cell_angle_beta   91.952 
_cell_angle_gamma  90.000 
 
_shelx_F_squared_multiplier     1.000 
 
loop_ 
 _refln_index_h 
 _refln_index_k 
 _refln_index_l 
 _refln_F_squared_calc 
 _refln_F_squared_meas 
 _refln_F_squared_sigma 
 _refln_observed_status 
   2   0   0     1174.94     1285.92      5.08 o 
   3   0   0      259.77      256.36      3.04 o 
   4   0   0     1568.95     1590.08      8.15 o 
   5   0   0       24.55       33.98      2.08 o 
   6   0   0       84.05       93.08      3.04 o 
   7   0   0      170.55      158.39      4.09 o 
   8   0   0      278.71      270.93      5.61 o 
   9   0   0      520.91      503.72      7.69 o 
  10   0   0      245.23      231.38      6.10 o 
  11   0   0      103.43      119.14      5.29 o 
   1   1   0      445.65      450.13      9.49 o 
   2   1   0       60.51       65.18      1.15 o 
   3   1   0        6.25       10.01      1.04 o 
   4   1   0     1379.90     1349.73      5.46 o 
   5   1   0       39.25       36.02      0.80 o 
   6   1   0      103.00      103.04      2.23 o 
   7   1   0        3.55        5.69      1.76 o 
   8   1   0        3.22        1.33      2.09 o 
   9   1   0       37.10       35.58      3.03 o 
  10   1   0       51.95       56.22      2.93 o 
  11   1   0        7.11        8.61      2.56 o 
   0   2   0    17597.68    15108.35    207.18 o 
   1   2   0     4541.99     4510.27     33.39 o 
   2   2   0    12791.49    12154.72     47.14 o 
   3   2   0     1633.13     1686.10     22.83 o 
   4   2   0       51.78       50.14      1.42 o 
   5   2   0       61.33       69.84      1.59 o 
   6   2   0        1.29       -0.08      1.43 o 
   7   2   0       98.07       98.24      2.59 o 
   8   2   0     1250.44     1246.80      8.15 o 
   9   2   0      121.37      128.15      3.40 o 
  10   2   0        1.13       -2.06      2.31 o 
  11   2   0       38.30       40.41      4.34 o 
   1   3   0      905.27      996.70      8.55 o 
   2   3   0     2137.72     2243.96      7.10 o 
   3   3   0       12.93       12.68      0.82 o 
   4   3   0     2357.67     2404.32      8.03 o 
   5   3   0      318.87      299.15      3.09 o 
   6   3   0      715.81      697.50      7.08 o 
   7   3   0        1.35        1.36      2.58 o 
   8   3   0      349.02      348.97      6.60 o 
   9   3   0      135.76      138.58      5.00 o 
  10   3   0       10.48        9.13      3.71 o 
  11   3   0       61.37       60.16      4.47 o 
   0   4   0       92.68       67.08      1.19 o 
   1   4   0        0.13        0.80      0.86 o 
   2   4   0        1.86        0.93      0.55 o 
   3   4   0        7.38        2.85      0.67 o 
   4   4   0      430.71      551.63      8.89 o 
   5   4   0      155.92      163.46      2.51 o 
   6   4   0        3.90        2.57      2.43 o 
   7   4   0      153.60      147.56      4.38 o 
   8   4   0      332.58      327.35      6.44 o 
   9   4   0       33.17       33.26      3.79 o 
  10   4   0        4.69        6.85      3.72 o 
  11   4   0        0.27       -0.09      4.19 o 
   1   5   0      461.82      503.60      2.98 o 
   2   5   0     2447.99     2376.51     12.82 o 
   3   5   0        4.27        6.97      0.89 o 
   4   5   0     1494.44     1512.48      6.03 o 
   5   5   0      914.08      932.82     12.96 o 
   6   5   0      856.18      904.64      8.51 o 
   7   5   0        0.38       -1.08      2.91 o 
   8   5   0      144.81      146.96      4.86 o 
   9   5   0       55.03       51.12      3.82 o 
  10   5   0        2.24        8.46      3.68 o 
  11   5   0       45.10       53.66      5.13 o 
   0   6   0       70.07      104.84      1.08 o 
   1   6   0      169.70      194.25      1.70 o 
   2   6   0     2250.28     2429.16     29.42 o 
   3   6   0      326.46      317.47      3.62 o 
   4   6   0      151.91      169.37      2.13 o 
   5   6   0       43.27       31.54      2.80 o 
   6   6   0        9.25       10.30      2.81 o 
   7   6   0      164.17      151.22      4.65 o 
   8   6   0       10.70       11.04      3.51 o 
   9   6   0        4.39        0.00      3.41 o 
  10   6   0        3.42        1.35      3.44 o 
   1   7   0      368.17      423.98      6.05 o 
   2   7   0      391.45      407.48      3.01 o 
   3   7   0       94.21      130.59      1.75 o 
   4   7   0     1458.89     1461.67      9.94 o 
   5   7   0      223.41      223.84      4.77 o 
   6   7   0      486.15      490.74      6.97 o 
   7   7   0      200.01      203.07      5.45 o 
   8   7   0       36.26       41.44      3.85 o 
   9   7   0       56.35       50.07      4.38 o 
  10   7   0        4.95        1.70      3.89 o 
   0   8   0     2180.12     2252.29     19.61 o 
   1   8   0        6.14        7.61      0.69 o 
   2   8   0       62.70       61.48      1.30 o 
   3   8   0      145.27      132.41      1.83 o 
   4   8   0      235.90      263.93      4.93 o 
   5   8   0       42.00       37.38      3.11 o 
   6   8   0       73.85       89.83      4.13 o 
   7   8   0       10.74        4.36      3.12 o 
   8   8   0       96.94      112.51      4.93 o 
   9   8   0        0.24        1.43      3.63 o 
  10   8   0       54.16       73.36      5.07 o 
   1   9   0       18.09       18.29      1.08 o 
   2   9   0        3.71        3.59      0.65 o 
   3   9   0       13.49        8.00      1.44 o 
   4   9   0      232.31      257.34      5.20 o 
   5   9   0        1.07        1.13      2.73 o 
   6   9   0      374.76      363.11      6.70 o 
   7   9   0       40.20       48.09      3.73 o 
   8   9   0       71.11       81.76      4.49 o 
   9   9   0        3.65        8.78      4.23 o 
   0  10   0      665.48      676.80      7.64 o 
   1  10   0       90.92       96.74      1.91 o 
   2  10   0      534.60      509.95      6.89 o 
   3  10   0       74.43       82.41      3.68 o 
   4  10   0       14.52       12.54      2.66 o 
   5  10   0        6.43        4.49      2.72 o 
   6  10   0       21.70       35.49      3.54 o 
   7  10   0        0.10       -0.79      3.21 o 
   8  10   0      194.02      213.15      6.22 o 
   9  10   0        6.01       12.52      4.42 o 
   1  11   0       15.96       15.88      2.04 o 
   2  11   0        7.98        7.00      2.67 o 
   3  11   0        5.45        2.45      2.58 o 
   4  11   0        3.76        5.22      2.72 o 
   5  11   0      136.82      113.89      2.83 o 
   6  11   0        4.34        7.00      3.54 o 
   7  11   0        4.74       -0.93      3.85 o 
   8  11   0       17.15       15.50      4.13 o 
   0  12   0      980.31     1037.68     10.50 o 
   1  12   0       96.05       96.92      3.06 o 
   2  12   0      362.36      349.58      8.34 o 
   3  12   0       12.19        9.61      2.76 o 
   4  12   0      225.60      207.83      5.58 o 
   5  12   0       80.26       77.94      4.21 o 
   6  12   0       37.39       32.81      4.15 o 
   7  12   0        0.06       -2.09      3.77 o 
   8  12   0       12.46       10.22      2.36 o 
   1  13   0        3.16        5.42      2.98 o 
   2  13   0      134.27      137.93      3.50 o 
   3  13   0        2.70        0.55      2.92 o 
   4  13   0      144.37      144.87      5.34 o 
   5  13   0       21.68       10.61      3.52 o 
   6  13   0       42.58       44.08      4.65 o 
   7  13   0        5.68        4.39      4.28 o 
   0  14   0       21.34       21.09      3.19 o 
   1  14   0        0.17       -1.24      3.60 o 
   2  14   0      245.60      256.66      6.64 o 
   3  14   0       20.20       27.09      2.73 o 
   4  14   0       13.93       18.70      3.83 o 
   5  14   0       27.32       22.66      3.77 o 
   6  14   0        4.12       -1.01      3.59 o 
   1  15   0       13.53       14.63      3.14 o 
   2  15   0       94.55      102.20      3.52 o 
   3  15   0       15.25       20.87      2.57 o 
   4  15   0      115.76      134.47      5.50 o 
   0  16   0       18.60       21.99      3.84 o 
   1  16   0        0.29        0.13      2.49 o 
   2  16   0        9.38        2.28      2.63 o 
 -11   1   1        8.17        8.48      2.50 o 
 -10   1   1       44.75       48.46      2.77 o 
  -9   1   1      425.53      444.43      8.11 o 
  -8   1   1       10.37       11.14      1.80 o 
  -7   1   1      629.38      644.50     10.63 o 
  -6   1   1      475.40      464.58      5.08 o 
  -5   1   1        1.34        4.09      0.51 o 
  -4   1   1      565.63      524.28      7.40 o 
  -3   1   1     3876.74     3781.62     35.03 o 
  -2   1   1     4124.53     4027.70     19.61 o 
  -1   1   1     5900.78     5818.63     22.07 o 
   0   1   1     1661.13     1704.32      4.57 o 
   1   1   1       60.76       83.54      0.99 o 
   2   1   1     1157.18     1148.11     10.51 o 
   3   1   1        2.41        0.95      0.76 o 
   4   1   1      953.91      862.11     14.10 o 
   5   1   1      157.92      158.27      3.30 o 
   6   1   1     1545.76     1456.88     21.18 o 
   7   1   1        0.38        1.51      1.75 o 
   8   1   1      314.39      312.60      8.22 o 
   9   1   1       83.10       95.73      3.09 o 
  10   1   1       31.84       34.88      2.72 o 
  11   1   1      111.73      106.48      3.69 o 
 -11   2   1        5.87        4.93      3.25 o 
 -10   2   1       61.06       60.87      4.18 o 
  -9   2   1       45.01       51.72      3.96 o 
  -8   2   1       16.62       16.63      3.32 o 
  -7   2   1       57.26       50.85      2.16 o 
  -6   2   1      305.72      296.81      3.30 o 
  -5   2   1      137.90      139.71      2.15 o 
  -4   2   1       66.66       72.46      2.68 o 
  -3   2   1      120.92      111.91      1.51 o 
  -2   2   1       97.03      104.68      2.12 o 
  -1   2   1     2110.39     2179.96      9.15 o 
   0   2   1      105.95      116.63      1.18 o 
   1   2   1     2172.39     2235.59      6.65 o 
   2   2   1    36220.80    30997.93     80.03 o 
   3   2   1        0.55        1.37      0.66 o 
   4   2   1      797.25      904.64      6.41 o 
   5   2   1       94.93       99.65      2.37 o 
   6   2   1       76.35       88.40      2.35 o 
   7   2   1       20.11       19.58      2.01 o 
   8   2   1        1.81        1.75      2.23 o 
   9   2   1       25.31       22.71      2.40 o 
  10   2   1       74.59       70.81      3.20 o 
  11   2   1       28.42       29.51      4.31 o 
 -11   3   1        1.89       -3.09      3.09 o 
 -10   3   1       69.14       69.35      4.43 o 
  -9   3   1      523.46      514.52      7.77 o 
  -8   3   1       32.68       30.62      3.37 o 
  -7   3   1      445.23      429.96      6.24 o 
  -6   3   1      463.72      455.63      8.37 o 
  -5   3   1      898.41      873.88      8.05 o 
  -4   3   1        0.20       -0.56      0.83 o 
  -3   3   1     1998.81     1998.77     13.52 o 
  -2   3   1       45.58       46.77      0.68 o 
  -1   3   1     2033.19     2130.86      9.17 o 
   0   3   1      454.80      445.30      2.86 o 
   1   3   1     7275.97     7153.28     17.29 o 
   2   3   1     5581.96     5360.33     24.60 o 
   3   3   1     3821.40     4178.35     29.41 o 
   4   3   1      495.71      482.95      3.59 o 
   5   3   1      985.57     1008.36     10.41 o 
   6   3   1      411.42      423.29      5.90 o 
   7   3   1      305.29      308.76      5.70 o 
   8   3   1      448.21      444.55      7.19 o 
   9   3   1       22.19       25.35      3.64 o 
  10   3   1        6.87       11.07      4.13 o 
  11   3   1        1.29       -3.41      3.41 o 
 -11   4   1       89.63      102.86      5.17 o 
 -10   4   1        3.09        6.65      3.30 o 
  -9   4   1       52.05       47.06      3.72 o 
  -8   4   1      224.51      225.46      5.43 o 
  -7   4   1      152.35      153.13      4.32 o 
  -6   4   1      469.50      510.59      3.85 o 
  -5   4   1      132.22      146.68      3.70 o 
  -4   4   1        3.50        4.37      0.83 o 
  -3   4   1      131.76      100.01      1.65 o 
  -2   4   1      494.65      456.17      1.91 o 
  -1   4   1     7428.58     7187.34     23.78 o 
   0   4   1      989.62      977.25      4.48 o 
   1   4   1     6923.08     6926.98     63.56 o 
   2   4   1     6061.44     5871.90     39.01 o 
   3   4   1        1.37        3.05      0.78 o 
   4   4   1     5337.51     5598.28     37.86 o 
   5   4   1      577.24      676.86      6.88 o 
   6   4   1       33.14       31.33      2.97 o 
   7   4   1        3.84        5.90      2.74 o 
   8   4   1       86.73       81.26      4.26 o 
   9   4   1       19.36       19.89      3.44 o 
  10   4   1      304.86      306.90      7.13 o 
  11   4   1        3.77       -0.54      4.35 o 
 -11   5   1        0.49       -1.96      4.15 o 
 -10   5   1        8.24        8.48      3.75 o 
  -9   5   1        4.76        1.72      3.03 o 
  -8   5   1        4.99        0.92      2.79 o 
  -7   5   1      977.96     1004.25      9.50 o 
  -6   5   1        5.33        3.47      2.03 o 
  -5   5   1       40.24       42.27      2.48 o 
  -4   5   1        7.80       10.22      0.73 o 
  -3   5   1      694.28      796.48      7.83 o 
  -2   5   1       56.90       49.24      1.11 o 
  -1   5   1      174.56      213.17      2.68 o 
   0   5   1      664.58      667.37      4.17 o 
   1   5   1      363.12      417.44      3.94 o 
   2   5   1      408.75      457.98      3.22 o 
   3   5   1       50.04       31.59      1.08 o 
   4   5   1       38.23       24.00      0.94 o 
   5   5   1        0.23       -0.95      1.40 o 
   6   5   1      173.37      158.92      4.34 o 
   7   5   1       57.20       52.93      3.73 o 
   8   5   1        6.30        6.14      3.28 o 
   9   5   1       46.26       46.14      4.22 o 
  10   5   1        2.07       -0.02      3.95 o 
  11   5   1        0.86       -0.24      4.36 o 
 -10   6   1        3.49       -0.02      3.32 o 
  -9   6   1      149.81      158.03      5.33 o 
  -8   6   1       17.62       21.02      3.31 o 
  -7   6   1      139.36      151.42      4.70 o 
  -6   6   1      242.71      241.64      4.97 o 
  -5   6   1       33.96       33.46      2.63 o 
  -4   6   1       32.59       32.19      1.20 o 
  -3   6   1     1551.26     1552.98      9.60 o 
  -2   6   1      807.77     1022.36      4.82 o 
  -1   6   1     1078.38     1032.27      5.22 o 
   0   6   1      255.72      211.56      2.70 o 
   1   6   1     1269.68     1203.49      7.69 o 
   2   6   1     4129.92     4267.67     25.41 o 
   3   6   1      829.76      824.43      3.70 o 
   4   6   1      288.51      289.93      6.42 o 
   5   6   1      228.35      219.60      5.18 o 
   6   6   1      130.73      152.44      4.39 o 
   7   6   1      108.02      108.40      4.32 o 
   8   6   1       70.55       73.95      4.33 o 
   9   6   1       33.01       31.60      3.73 o 
  10   6   1      236.03      245.13      7.05 o 
 -10   7   1        0.09       -3.41      3.41 o 
  -9   7   1       91.20       82.40      4.49 o 
  -8   7   1       59.99       59.36      3.92 o 
  -7   7   1       88.42       90.28      3.95 o 
  -6   7   1       65.16       65.47      3.52 o 
  -5   7   1       25.00       21.27      2.74 o 
  -4   7   1        4.37        1.88      1.99 o 
  -3   7   1      880.70      922.59      5.12 o 
  -2   7   1       16.99       26.23      0.76 o 
  -1   7   1       72.59       67.17      1.22 o 
   0   7   1       79.68       66.59      0.88 o 
   1   7   1        5.22        6.76      0.71 o 
   2   7   1       26.17       42.34      0.94 o 
   3   7   1       11.46       14.80      1.43 o 
   4   7   1      588.12      534.90      4.17 o 
   5   7   1        0.69        0.82      1.14 o 
   6   7   1      184.91      182.41      4.95 o 
   7   7   1        4.31        5.56      3.32 o 
   8   7   1        4.20        6.20      3.48 o 
   9   7   1        1.44        0.40      3.74 o 
  10   7   1        6.43        3.72      3.76 o 
 -10   8   1        5.91        4.43      2.45 o 
  -9   8   1       60.11       68.40      8.52 o 
  -8   8   1       62.91       63.52      4.00 o 
  -7   8   1        5.09        2.96      2.81 o 
  -6   8   1       86.88       87.48      3.87 o 
  -5   8   1       37.07       25.83      2.38 o 
  -4   8   1       41.64       42.25      2.55 o 
  -3   8   1      162.59      138.42      1.45 o 
  -2   8   1      320.23      305.55      2.14 o 
  -1   8   1      401.38      395.87      1.85 o 
   0   8   1        5.91        2.25      0.56 o 
   1   8   1      477.67      510.89      5.19 o 
   2   8   1      354.92      317.18      2.26 o 
   3   8   1       46.66       57.15      3.03 o 
   4   8   1      155.52      151.20      4.12 o 
   5   8   1        0.38        1.58      2.74 o 
   6   8   1       70.81       63.12      3.91 o 
   7   8   1       43.99       35.53      3.60 o 
   8   8   1        4.97        8.08      3.79 o 
   9   8   1       39.67       39.07      4.68 o 
  10   8   1      104.33      115.94      6.04 o 
  -9   9   1      155.70      154.95      3.85 o 
  -8   9   1        0.22       -1.46      2.21 o 
  -7   9   1      112.32      115.37      4.29 o 
  -6   9   1        4.33        4.10      1.95 o 
  -5   9   1      963.79      962.32      6.42 o 
  -4   9   1       39.40       38.17      1.87 o 
  -3   9   1      563.55      566.99      4.38 o 
  -2   9   1      173.83      177.40      2.26 o 
  -1   9   1        2.75        0.32      0.71 o 
   0   9   1       10.27       10.85      1.21 o 
   1   9   1       21.91       28.40      2.64 o 
   2   9   1        1.64        0.48      2.17 o 
   3   9   1       41.35       39.05      2.93 o 
   4   9   1      939.31     1011.64      9.63 o 
   5   9   1       86.61       85.45      4.02 o 
   6   9   1      321.70      334.92      6.72 o 
   7   9   1       83.57       75.29      4.58 o 
   8   9   1      129.30      151.99      5.66 o 
   9   9   1        7.25       10.63      4.41 o 
  -9  10   1        0.19        1.09      3.88 o 
  -8  10   1       18.14       10.43      2.25 o 
  -7  10   1        2.79        4.07      1.99 o 
  -6  10   1        0.74       -0.75      1.82 o 
  -5  10   1       15.48       14.92      1.89 o 
  -4  10   1       31.26       27.49      1.82 o 
  -3  10   1       94.53       94.91      2.24 o 
  -2  10   1      308.63      292.48      5.26 o 
  -1  10   1       38.47       41.62      2.82 o 
   0  10   1       45.53       41.16      2.09 o 
   1  10   1       19.84       21.16      2.73 o 
   2  10   1       46.24       44.39      3.21 o 
   3  10   1       40.56       42.81      3.20 o 
   4  10   1      160.09      158.24      4.77 o 
   5  10   1        0.93       -0.90      2.96 o 
   6  10   1      160.06      135.67      5.16 o 
   7  10   1       38.75       33.14      4.18 o 
   8  10   1        1.11        2.87      3.76 o 
   9  10   1        1.62       10.61      4.54 o 
  -8  11   1       21.48       18.31      4.47 o 
  -7  11   1       66.57       62.60      4.29 o 
  -6  11   1        0.11        1.94      1.79 o 
  -5  11   1      226.84      240.11      3.76 o 
  -4  11   1      448.57      471.04      7.28 o 
  -3  11   1       87.25       90.86      3.78 o 
  -2  11   1      257.79      264.18      3.93 o 
  -1  11   1       42.52       37.58      2.25 o 
   0  11   1      191.35      173.98      3.34 o 
   1  11   1      150.25      173.03      3.37 o 
   2  11   1        0.44       -0.49      2.73 o 
   3  11   1      177.07      180.47      5.03 o 
   4  11   1       93.48      104.81      4.36 o 
   5  11   1        2.47        1.78      2.77 o 
   6  11   1      236.19      244.56      6.39 o 
   7  11   1        1.81       -1.61      3.27 o 
   8  11   1      139.06      156.55      6.25 o 
  -7  12   1        4.38        2.68      2.16 o 
  -6  12   1       13.09       14.21      3.28 o 
  -5  12   1        2.92        1.71      3.08 o 
  -4  12   1        0.06        0.88      2.82 o 
  -3  12   1        3.12        2.64      2.69 o 
  -2  12   1        0.74        0.52      1.94 o 
  -1  12   1       17.95       17.38      2.21 o 
   0  12   1       20.07       18.45      2.14 o 
   1  12   1       17.56       16.68      2.32 o 
   2  12   1       56.38       50.22      3.52 o 
   3  12   1       37.51       35.39      3.66 o 
   4  12   1        8.29        6.62      2.90 o 
   5  12   1        0.08       -1.25      2.90 o 
   6  12   1        4.60        7.31      3.41 o 
   7  12   1        3.71        1.78      3.85 o 
  -7  13   1       83.08       84.63      4.98 o 
  -6  13   1        5.35        4.03      3.78 o 
  -5  13   1       46.54       53.67      3.86 o 
  -4  13   1      128.25      152.36      5.26 o 
  -3  13   1       11.86        7.88      2.24 o 
  -2  13   1      243.98      250.25      4.36 o 
  -1  13   1      176.51      187.81      8.42 o 
   0  13   1      121.51      123.49      4.55 o 
   1  13   1       35.09       28.90      2.41 o 
   2  13   1       16.50       16.18      4.71 o 
   3  13   1      114.25      121.85      4.96 o 
   4  13   1       60.75       66.27      4.42 o 
   5  13   1        1.20       -2.81      3.56 o 
   6  13   1       15.01       20.17      4.33 o 
   7  13   1       13.23       10.06      4.01 o 
  -6  14   1       23.91       24.84      4.41 o 
  -5  14   1       43.54       42.57      3.93 o 
  -4  14   1        2.14        9.95      3.48 o 
  -3  14   1       76.92       72.46      3.95 o 
  -2  14   1       34.07       39.59      2.90 o 
  -1  14   1        0.51       -0.89      2.38 o 
   0  14   1       16.48       13.39      2.37 o 
   1  14   1        4.98        2.47      2.18 o 
   2  14   1      189.80      190.27      8.61 o 
   3  14   1        1.02        0.43      3.14 o 
   4  14   1       40.76       33.86      4.11 o 
   5  14   1        2.41        2.60      3.40 o 
  -4  15   1      103.83      107.04      3.60 o 
  -3  15   1       38.45       25.35      2.76 o 
  -2  15   1        0.82       -2.38      2.38 o 
  -1  15   1        0.10       -0.64      2.78 o 
   0  15   1        9.34       12.76      3.48 o 
   1  15   1       28.72       26.17      2.64 o 
   2  15   1        0.23        1.24      2.27 o 
   3  15   1        6.04        5.58      2.34 o 
   4  15   1        0.29        6.41      3.83 o 
  -2  16   1        1.94       -2.40      2.40 o 
  -1  16   1       54.46       56.55      3.12 o 
   0  16   1       74.60       80.14      3.25 o 
   1  16   1        0.05       -3.41      3.51 o 
   2  16   1       21.18       19.75      6.29 o 
 -11   0   2       55.94       52.90      4.40 o 
 -10   0   2       68.12       69.35      3.46 o 
  -9   0   2      314.03      293.73      5.62 o 
  -8   0   2       21.75       25.85      2.31 o 
  -7   0   2       24.14       20.70      2.28 o 
  -6   0   2     1379.01     1507.67     13.90 o 
  -5   0   2      379.17      402.56      2.39 o 
  -4   0   2     2914.59     3096.21      6.71 o 
  -3   0   2      453.30      405.61      3.05 o 
  -2   0   2      160.49      113.86      1.45 o 
  -1   0   2    18267.67    16801.41    176.29 o 
   0   0   2     7946.93     7624.78     23.68 o 
   1   0   2    10984.21     9689.09    157.98 o 
   2   0   2       56.32       46.52      0.71 o 
   3   0   2     7254.62     7195.73     10.97 o 
   4   0   2      712.21      689.69     11.79 o 
   5   0   2     1399.85     1440.42      7.80 o 
   6   0   2     1104.06     1273.99      9.80 o 
   7   0   2      553.42      501.45      6.99 o 
   8   0   2      216.17      220.78      5.49 o 
   9   0   2      497.23      456.41      7.75 o 
  10   0   2       46.37       55.08      4.48 o 
  11   0   2       21.02       25.00      4.12 o 
 -11   1   2        8.03        5.99      1.80 o 
 -10   1   2       35.06       35.33      1.58 o 
  -9   1   2        5.26        5.08      1.39 o 
  -8   1   2        6.48        6.81      1.28 o 
  -7   1   2        3.49        3.00      1.08 o 
  -6   1   2        9.64        9.96      0.90 o 
  -5   1   2      926.76     1050.22      3.90 o 
  -4   1   2       64.57       84.80      1.59 o 
  -3   1   2     1250.17     1468.13      4.71 o 
  -2   1   2      112.34       91.59      0.77 o 
  -1   1   2      551.85      554.70      3.66 o 
   0   1   2       25.73       41.44      0.50 o 
   1   1   2     5767.79     5620.50     38.01 o 
   2   1   2      177.22      182.37      1.00 o 
   3   1   2        1.56        0.00      0.50 o 
   4   1   2      204.08      189.43      1.60 o 
   5   1   2     1227.58     1291.50      8.20 o 
   6   1   2       53.31       46.45      2.26 o 
   7   1   2        0.01       -0.26      2.04 o 
   8   1   2        2.76        3.35      2.26 o 
   9   1   2       53.76       48.73      2.89 o 
  10   1   2       28.03       27.66      2.90 o 
  11   1   2       33.00       32.59      3.12 o 
 -11   2   2       69.93       69.48      3.97 o 
 -10   2   2        5.27        4.89      1.55 o 
  -9   2   2      477.83      480.64      9.09 o 
  -8   2   2       63.16       64.43      4.24 o 
  -7   2   2       11.13        7.63      1.36 o 
  -6   2   2      404.52      448.73      4.16 o 
  -5   2   2       34.99       45.57      0.80 o 
  -4   2   2      120.87      145.46      1.74 o 
  -3   2   2       12.19       13.66      0.51 o 
  -2   2   2      397.54      408.35      2.74 o 
  -1   2   2     4318.17     4236.12     15.13 o 
   0   2   2     4811.55     4525.65      9.99 o 
   1   2   2    11714.26    10697.26     33.16 o 
   2   2   2     6672.39     6862.48     31.81 o 
   3   2   2     4902.86     4946.98     22.01 o 
   4   2   2      444.39      402.32      5.56 o 
   5   2   2      264.47      277.76      2.59 o 
   6   2   2      537.16      555.11      4.96 o 
   7   2   2      453.75      445.60      4.76 o 
   8   2   2       11.20        9.85      2.20 o 
   9   2   2       78.95       74.92      3.03 o 
  10   2   2       27.98       27.34      2.88 o 
  11   2   2       34.02       24.18      2.91 o 
 -11   3   2       19.50       15.62      3.23 o 
 -10   3   2       22.06       23.33      2.25 o 
  -9   3   2        8.65        8.46      2.36 o 
  -8   3   2      121.35      130.27      2.26 o 
  -7   3   2      822.62      793.55     11.18 o 
  -6   3   2       17.25       21.19      0.92 o 
  -5   3   2      849.77      871.34      5.41 o 
  -4   3   2        7.20        5.03      0.58 o 
  -3   3   2      201.92      169.19      1.75 o 
  -2   3   2      261.14      307.09      1.69 o 
  -1   3   2     1348.34     1375.33      8.77 o 
   0   3   2       79.34       90.90      0.95 o 
   1   3   2     3742.96     3770.64      7.75 o 
   2   3   2      357.06      373.77      2.06 o 
   3   3   2     4552.48     4657.47     23.09 o 
   4   3   2       29.37       22.32      1.35 o 
   5   3   2     1306.91     1223.54      9.64 o 
   6   3   2       90.21       84.43      3.30 o 
   7   3   2      333.55      320.08      8.62 o 
   8   3   2        0.07       -1.53      2.20 o 
   9   3   2        3.13        2.81      3.64 o 
  10   3   2       11.49       19.34      3.64 o 
  11   3   2       16.35       10.46      4.43 o 
 -11   4   2       38.89       42.12      3.76 o 
 -10   4   2       42.26       49.24      4.02 o 
  -9   4   2      155.90      159.13      3.44 o 
  -8   4   2      196.89      195.24      4.37 o 
  -7   4   2      217.12      214.65      3.38 o 
  -6   4   2       36.61       37.12      1.09 o 
  -5   4   2       66.25       72.38      1.04 o 
  -4   4   2      151.59      148.63      1.41 o 
  -3   4   2        7.49        5.46      0.47 o 
  -2   4   2       25.47       23.36      0.61 o 
  -1   4   2     1329.58     1254.62     10.10 o 
   0   4   2        1.30        0.37      0.50 o 
   1   4   2       84.78      105.48      1.34 o 
   2   4   2        7.00       12.35      0.53 o 
   3   4   2        2.59        0.37      0.77 o 
   4   4   2       70.33       57.77      1.65 o 
   5   4   2      547.16      582.23      6.69 o 
   6   4   2       19.34       16.45      2.89 o 
   7   4   2       68.89       63.93      3.77 o 
   8   4   2       18.89       16.69      3.51 o 
   9   4   2        9.72        7.53      3.36 o 
  10   4   2        4.85       10.82      4.00 o 
  11   4   2       13.62       13.32      4.70 o 
 -11   5   2       21.67       18.79      3.29 o 
 -10   5   2        3.86        0.44      2.70 o 
  -9   5   2       20.01       15.88      2.20 o 
  -8   5   2      105.61       96.89      2.82 o 
  -7   5   2     2070.35     2051.29     40.22 o 
  -6   5   2       90.50       91.39      1.86 o 
  -5   5   2     1678.58     1617.19      6.87 o 
  -4   5   2      108.13      105.22      1.00 o 
  -3   5   2     3213.61     3263.04     13.22 o 
  -2   5   2      486.19      601.78      2.35 o 
  -1   5   2     4129.46     4129.02      5.65 o 
   0   5   2       67.92       81.66      0.67 o 
   1   5   2      241.74      226.67      4.19 o 
   2   5   2       22.42       22.50      0.66 o 
   3   5   2     5193.31     5426.03      9.07 o 
   4   5   2     1231.73     1216.45     11.15 o 
   5   5   2       85.61       76.74      3.43 o 
   6   5   2      285.36      280.54      5.58 o 
   7   5   2      505.63      511.77      7.62 o 
   8   5   2      184.83      205.34      5.60 o 
   9   5   2        1.75       -0.85      3.72 o 
  10   5   2       42.51       45.42      4.77 o 
 -10   6   2        8.34        7.66      2.94 o 
  -9   6   2        7.97        4.98      2.03 o 
  -8   6   2       52.69       43.84      2.46 o 
  -7   6   2        0.00        2.43      1.94 o 
  -6   6   2      308.71      290.62      5.14 o 
  -5   6   2       32.10       39.15      1.47 o 
  -4   6   2       12.88       12.72      1.44 o 
  -3   6   2       42.02       34.96      0.98 o 
  -2   6   2      119.28      130.86      1.44 o 
  -1   6   2        0.49        3.01      0.45 o 
   0   6   2      172.80      156.67      1.15 o 
   1   6   2      770.10      790.34      2.28 o 
   2   6   2      471.45      486.96      5.42 o 
   3   6   2     1062.39     1097.06      4.32 o 
   4   6   2      708.70      728.34      5.68 o 
   5   6   2       62.21       43.45     12.19 o 
   6   6   2        2.52        0.67      2.85 o 
   7   6   2       46.18       54.92      3.99 o 
   8   6   2       12.10        9.12      3.63 o 
   9   6   2        5.77        7.22      3.60 o 
  10   6   2        6.48        7.12      4.20 o 
 -10   7   2        4.81        2.58      2.78 o 
  -9   7   2        0.67       -1.10      2.25 o 
  -8   7   2       24.38       23.46      3.33 o 
  -7   7   2      240.32      246.81      9.11 o 
  -6   7   2      216.96      212.87      3.98 o 
  -5   7   2     2602.27     2589.39      9.61 o 
  -4   7   2      172.92      169.46      3.36 o 
  -3   7   2     3054.50     3169.30     11.44 o 
  -2   7   2        1.55        4.24      0.81 o 
  -1   7   2     1594.27     1623.64      3.22 o 
   0   7   2        0.30        0.28      0.61 o 
   1   7   2        2.79        5.39      0.70 o 
   2   7   2       10.47        8.54      1.04 o 
   3   7   2      421.95      388.32      5.51 o 
   4   7   2      138.86      153.03      4.17 o 
   5   7   2      369.13      386.39      6.30 o 
   6   7   2      566.32      566.38      7.93 o 
   7   7   2      184.32      195.87      5.59 o 
   8   7   2      157.90      173.20      5.72 o 
   9   7   2        0.15        1.37      3.86 o 
  10   7   2       25.29       25.77      4.11 o 
 -10   8   2        0.47       -0.54      2.72 o 
  -9   8   2       81.25       79.08      4.52 o 
  -8   8   2       12.70       13.97      2.28 o 
  -7   8   2      187.04      204.54      2.93 o 
  -6   8   2      204.28      209.40      4.36 o 
  -5   8   2      146.13      155.45      2.99 o 
  -4   8   2      136.68      132.74      2.52 o 
  -3   8   2      118.10      117.69      2.25 o 
  -2   8   2      327.72      355.44      2.61 o 
  -1   8   2      206.35      188.29      1.77 o 
   0   8   2     1091.98     1106.35      7.51 o 
   1   8   2     1230.06     1253.75      9.30 o 
   2   8   2       12.55        1.48      2.31 o 
   3   8   2      416.78      363.72      5.64 o 
   4   8   2      206.23      221.41      4.90 o 
   5   8   2       22.24       22.50      3.53 o 
   6   8   2        1.13        0.12      3.04 o 
   7   8   2      101.28      116.79      4.92 o 
   8   8   2       52.08       42.63      4.04 o 
   9   8   2       34.16       38.11      4.13 o 
  10   8   2        0.74       -1.59      4.56 o 
  -9   9   2        1.02        3.64      2.81 o 
  -8   9   2       61.70       57.41      2.80 o 
  -7   9   2        0.17        0.87      1.55 o 
  -6   9   2      303.96      302.09      4.13 o 
  -5   9   2      258.66      270.25      3.95 o 
  -4   9   2        0.32        0.04      1.44 o 
  -3   9   2      423.62      426.13      3.93 o 
  -2   9   2      270.88      285.65      3.13 o 
  -1   9   2       70.31       78.16      1.57 o 
   0   9   2      185.67      184.13      3.89 o 
   1   9   2      205.95      204.56      4.53 o 
   2   9   2       21.86       16.61      2.72 o 
   3   9   2      302.09      317.32      5.70 o 
   4   9   2        0.00        1.89      2.73 o 
   5   9   2      326.59      297.03      6.25 o 
   6   9   2       10.29       10.31      3.59 o 
   7   9   2        9.08       14.54      3.77 o 
   8   9   2        5.80        4.84      3.64 o 
   9   9   2        1.11        4.47      4.14 o 
  -9  10   2      103.86      113.23      5.15 o 
  -8  10   2       46.38       49.15      2.78 o 
  -7  10   2      146.56      154.21      3.06 o 
  -6  10   2       30.58       28.29      2.75 o 
  -5  10   2        6.52        2.42      2.36 o 
  -4  10   2       66.87       61.79      3.68 o 
  -3  10   2      149.52      127.61      4.15 o 
  -2  10   2       36.63       33.09      3.80 o 
  -1  10   2      416.91      398.48      4.26 o 
   0  10   2      113.84      114.52      2.69 o 
   1  10   2     1086.41     1052.71      9.69 o 
   2  10   2      123.90      119.03      4.09 o 
   3  10   2      292.95      301.19      5.91 o 
   4  10   2      138.11      131.81      4.39 o 
   5  10   2       46.01       44.95      3.94 o 
   6  10   2        0.08        3.76      3.51 o 
   7  10   2       15.26       17.43      4.11 o 
   8  10   2       12.92        9.09      3.88 o 
   9  10   2       49.61       60.14      4.99 o 
  -8  11   2       11.14       12.01      3.33 o 
  -7  11   2       40.89       41.00      2.18 o 
  -6  11   2       25.32       29.75      2.31 o 
  -5  11   2        8.35        7.42      1.82 o 
  -4  11   2        2.36        2.51      2.53 o 
  -3  11   2        5.66        4.80      2.50 o 
  -2  11   2      141.41      136.90      3.09 o 
  -1  11   2      130.81      120.85      2.96 o 
   0  11   2      126.03      124.94      3.00 o 
   1  11   2      118.47      116.49      4.13 o 
   2  11   2      103.03       90.79      3.96 o 
   3  11   2       21.96       19.18      3.14 o 
   4  11   2        0.01        0.95      2.83 o 
   5  11   2        4.45        2.18      3.31 o 
   6  11   2        7.90       10.61      3.84 o 
   7  11   2        4.78        1.86      3.60 o 
   8  11   2        2.94       -3.58      3.93 o 
  -7  12   2       56.14       64.15      2.36 o 
  -6  12   2        4.87        4.26      3.08 o 
  -5  12   2        0.24        0.54      2.76 o 
  -4  12   2      116.95      121.98      4.53 o 
  -3  12   2      428.84      416.77      5.05 o 
  -2  12   2        5.20        3.92      2.00 o 
  -1  12   2      638.81      633.06      5.94 o 
   0  12   2        0.91       -0.31      2.12 o 
   1  12   2       84.89       81.48      2.82 o 
   2  12   2       20.76       17.27      3.05 o 
   3  12   2      114.15      124.39      4.80 o 
   4  12   2       31.72       39.20      3.86 o 
   5  12   2        1.65       -1.33      3.38 o 
   6  12   2       28.45       29.24      4.16 o 
   7  12   2        9.74       14.62      4.39 o 
  -6  13   2        0.47       -0.95      3.68 o 
  -5  13   2       41.24       44.17      3.49 o 
  -4  13   2        8.11        5.71      2.88 o 
  -3  13   2        1.87        1.02      2.18 o 
  -2  13   2       40.14       32.18      3.78 o 
  -1  13   2      204.65      204.16      3.93 o 
   0  13   2        7.39        7.28      2.32 o 
   1  13   2       82.48       83.48      3.09 o 
   2  13   2       10.52        7.83      2.14 o 
   3  13   2       43.32       52.05      4.13 o 
   4  13   2        3.23        2.53      3.19 o 
   5  13   2       59.06       60.52      4.19 o 
   6  13   2        0.00        3.05      4.29 o 
  -5  14   2        0.93       -0.19      3.07 o 
  -4  14   2       30.80       35.77      2.76 o 
  -3  14   2       85.12       79.35      3.10 o 
  -2  14   2        0.14       -1.71      2.22 o 
  -1  14   2       12.37       14.45      2.42 o 
   0  14   2        0.09       -1.87      2.24 o 
   1  14   2      177.17      186.33      9.02 o 
   2  14   2       33.03       26.34      2.50 o 
   3  14   2        1.80        4.07      3.65 o 
   4  14   2        3.06        3.51      3.19 o 
   5  14   2        6.53        2.22      3.78 o 
  -4  15   2        7.04       11.23      5.74 o 
  -3  15   2       46.21       48.98      2.94 o 
  -2  15   2        0.63       -1.61      2.26 o 
  -1  15   2        5.40        6.29      2.43 o 
   0  15   2       53.84       52.03      3.05 o 
   1  15   2       57.91       63.25      3.14 o 
   2  15   2       49.69       51.80      3.33 o 
   3  15   2      108.75      113.39      3.57 o 
   4  15   2        5.83        9.86      3.41 o 
  -1  16   2        1.81        1.27      2.52 o 
   0  16   2        4.51        6.11      2.44 o 
   1  16   2        4.84       -1.70      2.50 o 
 -11   1   3        8.18       12.77      1.96 o 
 -10   1   3        2.90        3.10      1.76 o 
  -9   1   3       36.62       41.69      2.60 o 
  -8   1   3      405.99      389.58      4.58 o 
  -7   1   3       31.66       27.41      1.28 o 
  -6   1   3      404.21      369.22      2.34 o 
  -5   1   3      406.89      402.82      2.00 o 
  -4   1   3     1820.13     1839.06      3.55 o 
  -3   1   3     4019.25     4302.89      5.84 o 
  -2   1   3     1635.05     1677.04      4.23 o 
  -1   1   3       76.26       43.20      1.20 o 
   0   1   3        6.48        6.39      0.37 o 
   1   1   3      665.78      686.16      3.96 o 
   2   1   3      365.51      374.00      2.54 o 
   3   1   3      422.04      382.40      2.79 o 
   4   1   3     1223.55     1233.07      2.88 o 
   5   1   3     4160.98     4039.53     23.24 o 
   6   1   3       95.58       82.20      2.57 o 
   7   1   3     1450.13     1439.53      8.17 o 
   8   1   3      173.35      176.57      3.71 o 
   9   1   3      233.82      243.02      8.93 o 
  10   1   3       10.02        6.96      3.31 o 
  11   1   3       17.80       25.22      2.82 o 
 -11   2   3        0.20       -0.20      2.95 o 
 -10   2   3      294.77      285.14      6.32 o 
  -9   2   3        1.57        2.27      1.63 o 
  -8   2   3      159.87      155.26      2.42 o 
  -7   2   3       14.57       15.45      1.56 o 
  -6   2   3        6.79       10.82      0.88 o 
  -5   2   3      299.73      305.70      1.78 o 
  -4   2   3     1388.40     1555.09      8.17 o 
  -3   2   3     1401.94     1416.12      8.69 o 
  -2   2   3      367.12      460.62      2.76 o 
  -1   2   3      995.49     1074.75      4.42 o 
   0   2   3      144.22      126.33      0.74 o 
   1   2   3     5554.79     5391.71      6.12 o 
   2   2   3     3065.16     3072.35     10.69 o 
   3   2   3     2325.96     2354.89      8.20 o 
   4   2   3       16.87       18.05      0.68 o 
   5   2   3     1303.06     1340.99     11.42 o 
   6   2   3      107.29      113.81      2.78 o 
   7   2   3      118.01      127.28      3.19 o 
   8   2   3      123.09      124.76      3.33 o 
   9   2   3       53.32       46.21      5.13 o 
  10   2   3       53.78       50.63      3.88 o 
  11   2   3       98.28       95.84      3.89 o 
 -11   3   3       20.28       27.14      3.61 o 
 -10   3   3        0.02        5.27      2.78 o 
  -9   3   3       14.77       10.64      2.75 o 
  -8   3   3      162.53      157.85      4.03 o 
  -7   3   3        0.86        0.54      1.15 o 
  -6   3   3      437.19      459.35      3.56 o 
  -5   3   3      174.08      161.91      2.32 o 
  -4   3   3     1024.31     1039.63      8.37 o 
  -3   3   3      278.47      275.18      1.44 o 
  -2   3   3     1390.72     1355.17     11.18 o 
  -1   3   3     3248.12     3348.13      9.07 o 
   0   3   3        0.35        0.69      0.56 o 
   1   3   3     1093.26     1081.47      4.62 o 
   2   3   3        0.64        1.11      0.47 o 
   3   3   3       53.01       62.14      1.10 o 
   4   3   3      217.17      222.59      1.63 o 
   5   3   3      926.88      933.55      6.84 o 
   6   3   3       19.65       17.87      2.05 o 
   7   3   3      391.82      361.65      4.59 o 
   8   3   3       20.26       19.90      2.37 o 
   9   3   3       31.34       36.26      3.04 o 
  10   3   3       22.57       25.63      4.19 o 
  11   3   3        6.03        4.73      4.58 o 
 -11   4   3        0.92        2.95      2.64 o 
 -10   4   3      361.06      366.16      7.25 o 
  -9   4   3       69.37       66.53      3.69 o 
  -8   4   3       23.27       19.41      2.90 o 
  -7   4   3      154.90      168.13      5.43 o 
  -6   4   3      120.75      123.20      1.60 o 
  -5   4   3       26.79       22.09      0.90 o 
  -4   4   3       12.34       23.28      0.81 o 
  -3   4   3      635.21      672.88      4.26 o 
  -2   4   3      316.14      283.60      4.76 o 
  -1   4   3      149.32      134.71      0.99 o 
   0   4   3      462.91      422.18      3.77 o 
   1   4   3     1174.35     1112.68      4.33 o 
   2   4   3       45.04       46.29      0.70 o 
   3   4   3     4639.02     4657.07     19.22 o 
   4   4   3     3124.04     3205.40     14.84 o 
   5   4   3     1203.75     1289.15      9.98 o 
   6   4   3      178.94      174.27      4.81 o 
   7   4   3       10.30       16.15      3.33 o 
   8   4   3       39.65       41.92      3.78 o 
   9   4   3      158.09      160.73      5.57 o 
  10   4   3        3.10        6.45      3.94 o 
 -10   5   3        0.25        5.80      3.28 o 
  -9   5   3        4.76        5.10      2.76 o 
  -8   5   3       20.17       18.19      2.83 o 
  -7   5   3       93.60       88.35      6.36 o 
  -6   5   3       56.42       57.73      1.70 o 
  -5   5   3        8.36        5.56      0.89 o 
  -4   5   3      636.01      637.31      6.21 o 
  -3   5   3       23.04       26.36      1.06 o 
  -2   5   3      535.02      549.81      1.97 o 
  -1   5   3     3132.03     3383.16     11.16 o 
   0   5   3      248.44      257.74      1.85 o 
   1   5   3      302.85      318.52      3.12 o 
   2   5   3       48.45       49.91      1.12 o 
   3   5   3     1084.05     1132.39     10.21 o 
   4   5   3      128.95      119.23      4.00 o 
   5   5   3       25.61       19.84      2.79 o 
   6   5   3        0.23        0.23      2.94 o 
   7   5   3        2.64        1.93      3.09 o 
   8   5   3       95.54       93.86      4.79 o 
   9   5   3        4.67        2.85      3.70 o 
  10   5   3       12.58       16.69      4.18 o 
 -10   6   3      118.06      120.36      4.95 o 
  -9   6   3       42.11       45.23      3.53 o 
  -8   6   3       93.34      104.14      4.27 o 
  -7   6   3      302.14      303.29      5.41 o 
  -6   6   3      368.44      357.61      6.10 o 
  -5   6   3      425.14      445.57      9.53 o 
  -4   6   3       18.79       19.31      1.15 o 
  -3   6   3       89.63      104.35      1.53 o 
  -2   6   3      703.67      711.16      2.86 o 
  -1   6   3      496.71      462.84      4.65 o 
   0   6   3      468.02      400.81      4.77 o 
   1   6   3      617.96      578.73      3.33 o 
   2   6   3      389.25      397.06      2.77 o 
   3   6   3      222.92      205.33      3.37 o 
   4   6   3       28.65       30.57      3.42 o 
   5   6   3      161.07      145.99      4.30 o 
   6   6   3       13.02       14.00      3.18 o 
   7   6   3       46.19       52.32      4.05 o 
   8   6   3       12.15       16.69      3.81 o 
   9   6   3       81.04       76.56      4.86 o 
  10   6   3        2.71       -0.18      3.75 o 
 -10   7   3       17.84       24.36      3.31 o 
  -9   7   3        8.60        6.84      3.01 o 
  -8   7   3      103.99       84.91      4.13 o 
  -7   7   3      241.57      232.47      5.75 o 
  -6   7   3      136.00      123.58      4.49 o 
  -5   7   3     1384.61     1363.08     14.27 o 
  -4   7   3        3.52        3.76      0.92 o 
  -3   7   3       52.49       61.60      1.32 o 
  -2   7   3        3.62        1.63      0.95 o 
  -1   7   3       23.06       20.19      0.78 o 
   0   7   3      418.03      450.00      3.01 o 
   1   7   3       90.78       82.67      2.00 o 
   2   7   3        3.99        7.30      1.30 o 
   3   7   3       14.74       17.91      2.75 o 
   4   7   3       12.10       11.46      2.61 o 
   5   7   3      476.59      493.03      7.15 o 
   6   7   3       36.00       32.79      3.51 o 
   7   7   3       43.54       37.71      3.97 o 
   8   7   3        0.40        1.91      3.89 o 
   9   7   3      104.53      101.04      5.19 o 
  10   7   3       11.37       12.78      4.73 o 
  -9   8   3       16.92       15.56      3.27 o 
  -8   8   3       48.77       54.53      3.85 o 
  -7   8   3      278.42      273.15      4.06 o 
  -6   8   3        6.66        2.40      1.46 o 
  -5   8   3      131.83      130.69      3.84 o 
  -4   8   3      342.96      332.99      3.09 o 
  -3   8   3       44.92       42.86      1.84 o 
  -2   8   3      506.12      482.59      3.26 o 
  -1   8   3       65.32       64.78      1.46 o 
   0   8   3      194.27      181.80      4.23 o 
   1   8   3      619.62      568.90      6.05 o 
   2   8   3      113.54      112.21      2.37 o 
   3   8   3      492.80      476.57      6.92 o 
   4   8   3        1.93       -0.31      2.75 o 
   5   8   3       19.80       19.59      3.39 o 
   6   8   3       30.24       31.09      3.61 o 
   7   8   3        7.52        2.28      3.31 o 
   8   8   3        2.87        8.61      3.64 o 
   9   8   3        0.56        6.08      4.45 o 
  -9   9   3        1.02        1.22      2.92 o 
  -8   9   3       40.69       40.42      3.94 o 
  -7   9   3       37.96       38.69      3.04 o 
  -6   9   3      342.14      331.77      4.37 o 
  -5   9   3      140.55      147.71      2.49 o 
  -4   9   3      160.07      157.13      3.51 o 
  -3   9   3      626.95      614.23      9.20 o 
  -2   9   3       57.11       58.87      1.57 o 
  -1   9   3      115.32      110.91      1.86 o 
   0   9   3      130.52      141.30      2.65 o 
   1   9   3      614.38      594.66      7.31 o 
   2   9   3        0.59        2.02      2.81 o 
   3   9   3        1.17        1.99      1.55 o 
   4   9   3       74.20       87.26      3.89 o 
   5   9   3      238.48      238.82      5.91 o 
   6   9   3       16.58       10.11      3.22 o 
   7   9   3      137.02      148.82      5.66 o 
   8   9   3       12.18       12.02      4.30 o 
   9   9   3       72.94       86.41      5.82 o 
  -8  10   3       19.22       16.51      3.15 o 
  -7  10   3        0.53        0.54      1.88 o 
  -6  10   3       54.77       60.38      2.52 o 
  -5  10   3       51.44       47.73      3.27 o 
  -4  10   3      116.16      116.11      2.28 o 
  -3  10   3       71.57       78.05      2.81 o 
  -2  10   3       26.39       27.49      1.94 o 
  -1  10   3      440.34      424.80      4.42 o 
   0  10   3        4.77        7.80      1.83 o 
   1  10   3      384.46      378.50      6.36 o 
   2  10   3       14.56       16.99      2.84 o 
   3  10   3        8.79        8.40      2.90 o 
   4  10   3       47.95       42.79      3.58 o 
   5  10   3        9.68       13.64      3.60 o 
   6  10   3       22.96       22.05      3.67 o 
   7  10   3        2.55       -0.33      4.10 o 
   8  10   3        0.59       -2.02      4.32 o 
  -8  11   3        2.82        2.37      3.25 o 
  -7  11   3        9.23       10.20      2.11 o 
  -6  11   3      139.23      143.36      5.42 o 
  -5  11   3       36.45       34.89      1.75 o 
  -4  11   3      343.83      347.50      4.23 o 
  -3  11   3      355.10      367.08      5.71 o 
  -2  11   3       11.27        8.89      1.94 o 
  -1  11   3       73.84       68.07      2.59 o 
   0  11   3       24.57       23.33      2.20 o 
   1  11   3      759.48      739.48      9.00 o 
   2  11   3      250.87      266.36      5.94 o 
   3  11   3      193.61      202.53      5.47 o 
   4  11   3        5.18        4.43      2.98 o 
   5  11   3      223.38      225.07      6.09 o 
   6  11   3       28.99       35.78      4.39 o 
   7  11   3      227.73      205.80      6.48 o 
   8  11   3        4.91        5.94      4.05 o 
  -7  12   3        0.72        2.15      2.28 o 
  -6  12   3        1.21        0.02      1.95 o 
  -5  12   3        0.60        1.88      3.08 o 
  -4  12   3        1.70        5.34      2.62 o 
  -3  12   3        6.83        6.63      1.91 o 
  -2  12   3       20.52       13.43      2.15 o 
  -1  12   3       26.85       24.92      2.28 o 
   0  12   3       24.87       31.16      2.88 o 
   1  12   3       19.64       19.38      2.30 o 
   2  12   3        7.82        5.09      3.18 o 
   3  12   3       11.02       13.21      3.59 o 
   4  12   3       36.67       28.68      3.93 o 
   5  12   3       15.86       13.20      3.70 o 
   6  12   3        6.38       11.85      4.57 o 
   7  12   3        5.01        5.39      4.00 o 
  -6  13   3       65.69       83.16      4.78 o 
  -5  13   3       15.79       13.79      3.52 o 
  -4  13   3       27.92       32.73      2.43 o 
  -3  13   3       60.91       68.30      4.41 o 
  -2  13   3      104.79      108.50      3.19 o 
  -1  13   3      279.78      276.84      8.24 o 
   0  13   3       27.33       26.84      2.49 o 
   1  13   3       12.07       10.28      2.25 o 
   2  13   3      146.75      145.26      5.29 o 
   3  13   3       25.40       25.30      3.94 o 
   4  13   3       96.71       93.87      4.70 o 
   5  13   3      117.29      137.20      5.93 o 
   6  13   3        0.16        2.65      4.45 o 
  -5  14   3       19.70       25.29      5.59 o 
  -4  14   3        4.85        4.85      3.26 o 
  -3  14   3        5.94        5.31      2.10 o 
  -2  14   3       98.35      111.59      3.44 o 
  -1  14   3      172.63      168.86      5.94 o 
   0  14   3        0.01        1.03      2.34 o 
   1  14   3      204.58      216.48      6.47 o 
   2  14   3        0.60        2.55      2.12 o 
   3  14   3       46.35       60.34      4.81 o 
   4  14   3        1.50        5.40      3.64 o 
   5  14   3       47.79       41.55      4.03 o 
  -3  15   3        7.47        4.74      2.32 o 
  -2  15   3        2.57        2.39      2.41 o 
  -1  15   3       79.67       81.37      3.20 o 
   0  15   3       53.59       51.52      2.96 o 
   1  15   3        6.09        5.58      2.56 o 
   2  15   3       22.71       17.50      2.75 o 
   3  15   3        0.01        0.89      2.41 o 
 -11   0   4      125.72      138.96      4.77 o 
 -10   0   4      198.27      202.35      5.38 o 
  -9   0   4       87.39       91.15      3.80 o 
  -8   0   4     1613.49     1474.16     11.59 o 
  -7   0   4       87.65       72.88      3.03 o 
  -6   0   4      369.32      413.53     10.14 o 
  -5   0   4       75.35       92.48      2.38 o 
  -4   0   4     1043.66     1272.16     10.54 o 
  -3   0   4       98.73      143.87      1.71 o 
  -2   0   4      152.72      193.16      1.56 o 
  -1   0   4     2361.93     2521.16     14.72 o 
   0   0   4     1242.34     1215.62      3.76 o 
   1   0   4     1063.93     1049.29      4.62 o 
   2   0   4     3740.81     3824.07     13.75 o 
   3   0   4      695.18      586.81      6.10 o 
   4   0   4     1037.07      993.77      7.58 o 
   5   0   4      695.58      701.91     14.24 o 
   6   0   4       48.32       35.26      3.06 o 
   7   0   4      206.75      220.46      5.46 o 
   8   0   4        4.78        2.81      3.32 o 
   9   0   4       97.57      112.14      4.86 o 
  10   0   4       87.32       78.90      4.98 o 
 -11   1   4        6.55        7.98      3.12 o 
 -10   1   4       35.54       36.90      3.42 o 
  -9   1   4        0.02        0.97      1.60 o 
  -8   1   4       16.16       23.50      2.06 o 
  -7   1   4       10.04       12.56      1.47 o 
  -6   1   4       40.79       35.73      1.16 o 
  -5   1   4      162.69      208.72      1.91 o 
  -4   1   4       24.54        8.10      0.57 o 
  -3   1   4      296.56      350.46      2.77 o 
  -2   1   4       69.98       55.47      1.46 o 
  -1   1   4       64.81       67.88      0.89 o 
   0   1   4      234.21      288.63      2.73 o 
   1   1   4      151.40      121.17      0.94 o 
   2   1   4        2.23        4.93      0.48 o 
   3   1   4       39.45       38.43      1.22 o 
   4   1   4      171.24      162.01      1.40 o 
   5   1   4      114.54      116.79      2.14 o 
   6   1   4      140.26      143.01      3.03 o 
   7   1   4      209.27      207.63      3.80 o 
   8   1   4       33.66       30.87      2.57 o 
   9   1   4        3.52        1.51      2.35 o 
  10   1   4       39.07       36.90      3.04 o 
 -11   2   4      108.99      117.97      4.75 o 
 -10   2   4      222.83      201.46      5.67 o 
  -9   2   4       88.13       83.12      4.35 o 
  -8   2   4      581.03      552.70      5.14 o 
  -7   2   4        4.02        5.69      1.47 o 
  -6   2   4      313.96      291.85      5.24 o 
  -5   2   4       15.05        9.86      0.92 o 
  -4   2   4       73.88       97.47      1.32 o 
  -3   2   4        0.02        1.46      0.43 o 
  -2   2   4     2175.37     2284.63      9.80 o 
  -1   2   4      987.48      995.19     14.01 o 
   0   2   4     5939.10     5766.24     14.02 o 
   1   2   4        5.27        7.47      0.41 o 
   2   2   4      465.15      378.48      2.40 o 
   3   2   4        1.30        1.50      0.71 o 
   4   2   4      544.06      530.21      4.88 o 
   5   2   4      922.60      928.88      6.12 o 
   6   2   4       28.17       30.86      2.16 o 
   7   2   4        1.23        2.20      2.26 o 
   8   2   4       28.21       18.85      2.41 o 
   9   2   4        0.70       -1.40      2.46 o 
  10   2   4       59.64       53.68      3.06 o 
 -11   3   4       12.78       17.90      3.05 o 
 -10   3   4       61.07       69.85      4.20 o 
  -9   3   4       18.48       19.96      3.06 o 
  -8   3   4       31.04       26.89      2.81 o 
  -7   3   4       92.94       99.79      2.41 o 
  -6   3   4      831.22      803.64      6.64 o 
  -5   3   4        4.42        3.10      0.97 o 
  -4   3   4     1270.74     1266.51      8.55 o 
  -3   3   4       93.25       98.65      1.72 o 
  -2   3   4      275.52      293.47      3.15 o 
  -1   3   4      565.85      511.38      5.47 o 
   0   3   4       37.84       59.05      0.93 o 
   1   3   4     1167.09     1364.01      3.84 o 
   2   3   4      136.11      146.09      1.44 o 
   3   3   4      369.87      390.07      2.17 o 
   4   3   4      418.40      448.15      2.64 o 
   5   3   4        5.55        3.76      2.18 o 
   6   3   4      530.29      491.61      4.87 o 
   7   3   4      236.64      236.14      5.84 o 
   8   3   4       60.34       56.65      2.90 o 
   9   3   4      122.01      135.57      3.81 o 
  10   3   4        5.19        5.31      4.45 o 
 -10   4   4       50.81       64.38      4.16 o 
  -9   4   4        2.31        6.39      2.84 o 
  -8   4   4      150.70      160.55      4.71 o 
  -7   4   4       26.13       25.44      2.88 o 
  -6   4   4        0.25        2.28      1.43 o 
  -5   4   4       29.74       27.69      1.20 o 
  -4   4   4       25.88       37.57      1.00 o 
  -3   4   4     1228.60     1226.04      9.35 o 
  -2   4   4     3412.44     3783.62     12.64 o 
  -1   4   4      165.22      166.27      1.00 o 
   0   4   4      695.22      807.64      5.80 o 
   1   4   4      269.95      248.89      1.58 o 
   2   4   4     1504.59     1416.38      4.05 o 
   3   4   4      236.02      248.52      1.64 o 
   4   4   4        3.89        3.39      0.86 o 
   5   4   4        0.01        2.20      2.66 o 
   6   4   4        5.84        4.15      3.19 o 
   7   4   4       80.97       81.05      4.17 o 
   8   4   4       47.40       38.90      3.79 o 
   9   4   4       26.66       26.03      4.09 o 
  10   4   4       10.47        8.65      4.47 o 
 -10   5   4        1.53        5.60      2.74 o 
  -9   5   4       53.14       51.71      3.54 o 
  -8   5   4      213.07      202.23      5.32 o 
  -7   5   4        4.85        3.74      1.69 o 
  -6   5   4     1675.89     1629.63      8.20 o 
  -5   5   4      244.52      247.26      8.12 o 
  -4   5   4     2490.32     2458.84      9.30 o 
  -3   5   4       40.00       34.43      1.20 o 
  -2   5   4     1800.00     1677.84     10.98 o 
  -1   5   4      485.95      513.64      2.87 o 
   0   5   4      822.34      764.45      4.14 o 
   1   5   4       43.82       44.81      1.28 o 
   2   5   4      185.24      167.08      3.42 o 
   3   5   4      101.59      115.51      1.62 o 
   4   5   4      358.69      355.20      3.45 o 
   5   5   4        0.79        0.64      2.64 o 
   6   5   4      644.91      631.06      8.13 o 
   7   5   4      241.05      245.48      6.02 o 
   8   5   4       93.00       90.09      4.81 o 
   9   5   4       67.19       81.10      5.24 o 
  10   5   4        2.15        2.06      4.52 o 
 -10   6   4        2.92        8.00      3.19 o 
  -9   6   4        0.57        2.01      3.11 o 
  -8   6   4       50.74       44.58      3.47 o 
  -7   6   4       10.78       10.03      1.78 o 
  -6   6   4        3.00        2.82      1.85 o 
  -5   6   4        4.35        2.81      1.76 o 
  -4   6   4       89.87       81.80      2.35 o 
  -3   6   4      561.63      641.87      6.83 o 
  -2   6   4      141.34      162.26      1.82 o 
  -1   6   4       50.90       56.46      1.00 o 
   0   6   4       41.12       31.08      1.17 o 
   1   6   4      141.16      151.32      3.98 o 
   2   6   4       53.03       57.88      1.43 o 
   3   6   4       61.68       52.27      2.97 o 
   4   6   4       10.29        7.04      2.48 o 
   5   6   4        2.77        4.28      2.75 o 
   6   6   4      235.08      222.90      5.59 o 
   7   6   4      123.00      135.58      5.15 o 
   8   6   4       33.11       28.98      4.15 o 
   9   6   4        6.11        4.86      4.27 o 
  10   6   4       20.23       22.15      4.71 o 
 -10   7   4        2.85        2.80      2.98 o 
  -9   7   4        0.84        0.92      3.06 o 
  -8   7   4      164.30      145.37      5.05 o 
  -7   7   4       29.25       32.61      2.20 o 
  -6   7   4      616.17      622.76      6.25 o 
  -5   7   4      483.67      497.12     16.61 o 
  -4   7   4     1059.00     1067.69      6.65 o 
  -3   7   4        2.26        1.62      1.09 o 
  -2   7   4     1425.39     1439.44      5.78 o 
  -1   7   4        0.55        2.37      0.75 o 
   0   7   4      641.31      622.41      3.57 o 
   1   7   4       38.88       38.48      1.33 o 
   2   7   4        0.38        2.56      1.38 o 
   3   7   4        1.76        1.63      1.57 o 
   4   7   4      131.57      136.89      4.30 o 
   5   7   4       69.08       62.37      3.70 o 
   6   7   4      612.51      607.43      8.59 o 
   7   7   4      133.99      147.90      5.32 o 
   8   7   4       44.42       54.08      4.78 o 
   9   7   4       58.16       69.84      4.81 o 
  -9   8   4       50.60       48.24      3.93 o 
  -8   8   4      300.36      281.18      6.60 o 
  -7   8   4       25.73       22.14      2.21 o 
  -6   8   4        7.17        8.42      2.50 o 
  -5   8   4       39.48       36.12      2.20 o 
  -4   8   4      494.19      461.70      4.71 o 
  -3   8   4       19.63       20.25      1.34 o 
  -2   8   4      159.79      152.51      2.35 o 
  -1   8   4       80.65       83.53      1.28 o 
   0   8   4      210.75      194.42      2.30 o 
   1   8   4      184.57      179.67      2.28 o 
   2   8   4     1813.39     1758.33      8.15 o 
   3   8   4        1.55        0.37      1.74 o 
   4   8   4        2.97        0.57      2.96 o 
   5   8   4       82.58       77.80      4.25 o 
   6   8   4      115.60      103.49      4.62 o 
   7   8   4       20.04       25.74      3.95 o 
   8   8   4       80.99       81.30      4.88 o 
   9   8   4        0.63        5.47      4.75 o 
  -9   9   4       18.34       22.90      3.82 o 
  -8   9   4       10.88       10.40      3.10 o 
  -7   9   4       34.77       31.01      2.76 o 
  -6   9   4        0.17       -1.86      1.86 o 
  -5   9   4       65.22       66.08      2.55 o 
  -4   9   4       44.82       51.79      2.38 o 
  -3   9   4      284.09      281.23      3.11 o 
  -2   9   4      327.74      349.19      6.16 o 
  -1   9   4      117.13      113.40      2.10 o 
   0   9   4       57.95       54.53      1.90 o 
   1   9   4       27.98       32.50      2.20 o 
   2   9   4        5.04        5.35      1.89 o 
   3   9   4      307.18      292.98      6.18 o 
   4   9   4      136.92      125.47      4.64 o 
   5   9   4        9.07       11.00      3.27 o 
   6   9   4       23.15       18.33      3.63 o 
   7   9   4        0.32        0.01      3.36 o 
   8   9   4       69.60       72.31      4.97 o 
  -8  10   4      154.63      162.06      5.62 o 
  -7  10   4        0.57       -2.22      2.22 o 
  -6  10   4      199.22      212.71      3.94 o 
  -5  10   4      136.00      125.72      3.08 o 
  -4  10   4      242.39      214.64      3.67 o 
  -3  10   4        0.12        1.19      1.46 o 
  -2  10   4       82.41       70.83      2.05 o 
  -1  10   4       55.14       52.51      1.83 o 
   0  10   4     1769.87     1711.62     17.16 o 
   1  10   4       40.01       37.22      2.36 o 
   2  10   4      278.34      293.28      4.09 o 
   3  10   4      151.68      134.88      4.56 o 
   4  10   4        0.76       -0.38      3.08 o 
   5  10   4       45.42       46.83      4.29 o 
   6  10   4        4.72        1.34      3.29 o 
   7  10   4        0.85       -1.55      3.77 o 
   8  10   4        2.38        7.93      4.01 o 
  -7  11   4        3.40       -1.27      2.15 o 
  -6  11   4       38.02       34.28      3.28 o 
  -5  11   4        0.11       -0.10      1.87 o 
  -4  11   4      125.85      118.07      2.81 o 
  -3  11   4        2.70        0.56      2.06 o 
  -2  11   4       20.07       17.94      1.68 o 
  -1  11   4       30.37       31.76      2.78 o 
   0  11   4       87.09       97.80      2.36 o 
   1  11   4      386.45      365.10      4.87 o 
   2  11   4       10.64       12.65      2.07 o 
   3  11   4        8.56       11.27      2.78 o 
   4  11   4       20.41       14.28      3.64 o 
   5  11   4        0.13        2.10      3.32 o 
   6  11   4        0.54       -0.42      4.12 o 
   7  11   4        3.03       -4.45      4.45 o 
  -7  12   4        4.44        4.72      2.36 o 
  -6  12   4       92.43      103.93      3.69 o 
  -5  12   4       37.24       32.96      3.50 o 
  -4  12   4        0.01       -0.33      2.12 o 
  -3  12   4      129.71      121.14      4.66 o 
  -2  12   4      122.24      118.27      4.33 o 
  -1  12   4       19.36       16.23      1.73 o 
   0  12   4      364.81      368.63      9.40 o 
   1  12   4      239.62      230.95      3.29 o 
   2  12   4      146.05      148.02      6.67 o 
   3  12   4      222.07      221.82      5.28 o 
   4  12   4        2.11        0.39      3.51 o 
   5  12   4       53.17       46.68      4.30 o 
   6  12   4       30.62       36.63      4.93 o 
  -6  13   4       30.50       28.21      4.03 o 
  -5  13   4        7.01        6.61      2.38 o 
  -4  13   4       15.30       15.23      2.32 o 
  -3  13   4        0.72        0.04      2.13 o 
  -2  13   4       63.52       65.47      2.88 o 
  -1  13   4       19.10       25.55      1.93 o 
   0  13   4       18.60       18.19      1.98 o 
   1  13   4        5.51        3.21      1.75 o 
   2  13   4        0.29        0.60      2.22 o 
   3  13   4       22.01       20.93      3.71 o 
   4  13   4       34.42       37.62      4.04 o 
   5  13   4        0.16       -0.44      4.36 o 
  -4  14   4        8.06        5.73      2.85 o 
  -3  14   4       44.77       42.00      2.73 o 
  -2  14   4       42.83       41.36      2.85 o 
  -1  14   4        0.12        2.06      1.82 o 
   0  14   4       93.57      101.53      2.93 o 
   1  14   4        6.90        5.54      1.92 o 
   2  14   4       65.05       70.33      2.56 o 
   3  14   4      149.01      160.65      6.17 o 
   4  14   4       10.24       11.84      3.89 o 
  -2  15   4       13.77       21.32      3.30 o 
  -1  15   4       24.30       34.46      4.73 o 
   0  15   4        4.09        4.97      1.87 o 
   1  15   4       27.70       28.11      2.14 o 
   2  15   4       40.54       45.89      3.89 o 
 -10   1   5       94.49       86.00      2.85 o 
  -9   1   5      150.13      124.21      4.01 o 
  -8   1   5       25.59       20.70      2.06 o 
  -7   1   5      331.31      312.80      4.00 o 
  -6   1   5       62.37       58.87      1.49 o 
  -5   1   5      936.85      930.64      6.25 o 
  -4   1   5     1526.30     1540.12      4.42 o 
  -3   1   5     1486.62     1545.10      7.70 o 
  -2   1   5     1452.79     1477.90      5.24 o 
  -1   1   5        0.48        0.81      0.53 o 
   0   1   5        3.54        8.95      0.52 o 
   1   1   5       32.41       33.77      0.60 o 
   2   1   5      385.10      425.23      1.66 o 
   3   1   5      316.36      325.58      3.72 o 
   4   1   5      373.25      327.36      2.29 o 
   5   1   5       84.01       82.03      2.35 o 
   6   1   5     1004.68      951.86     11.87 o 
   7   1   5       78.66       71.44      2.89 o 
   8   1   5      387.17      368.47      5.43 o 
   9   1   5        7.75       11.10      2.81 o 
  10   1   5      120.40      126.99      4.13 o 
 -10   2   5        4.91        0.47      3.14 o 
  -9   2   5      128.88      114.62      8.42 o 
  -8   2   5        5.97        4.64      1.64 o 
  -7   2   5      263.47      254.73      3.69 o 
  -6   2   5      148.10      135.55      1.90 o 
  -5   2   5       55.54       52.80      1.40 o 
  -4   2   5        0.08        0.67      0.84 o 
  -3   2   5       20.04       23.12      0.95 o 
  -2   2   5     1777.00     2035.68     12.07 o 
  -1   2   5       37.17       45.64      0.68 o 
   0   2   5        3.95       13.76      0.52 o 
   1   2   5        5.91       10.44      0.57 o 
   2   2   5      465.51      451.31      1.79 o 
   3   2   5        3.58        3.18      0.75 o 
   4   2   5      563.61      604.96      3.46 o 
   5   2   5       37.64       37.91      1.47 o 
   6   2   5       10.44       11.42      2.18 o 
   7   2   5       16.16       19.21      2.59 o 
   8   2   5        0.30       -0.01      2.38 o 
   9   2   5        9.54       10.67      3.21 o 
  10   2   5       21.24       14.13      3.10 o 
 -10   3   5       15.51        9.02      3.05 o 
  -9   3   5        3.68        1.42      3.00 o 
  -8   3   5       15.98       14.25      2.90 o 
  -7   3   5      164.87      150.41      2.99 o 
  -6   3   5      106.21       99.57      3.84 o 
  -5   3   5       41.44       46.73      1.84 o 
  -4   3   5     1076.53     1124.64      5.67 o 
  -3   3   5      184.73      154.98      3.01 o 
  -2   3   5     2080.00     2168.79      6.40 o 
  -1   3   5       88.83       81.63      0.98 o 
   0   3   5      188.17      163.54      1.38 o 
   1   3   5      659.93      666.77      2.51 o 
   2   3   5      736.48      795.78      5.03 o 
   3   3   5       28.95       36.02      1.30 o 
   4   3   5      213.32      205.42      5.41 o 
   5   3   5        8.48        7.42      1.74 o 
   6   3   5       78.34       69.54      2.66 o 
   7   3   5        3.58        1.06      2.25 o 
   8   3   5       75.61       72.06      2.96 o 
   9   3   5        1.16        1.21      3.58 o 
  10   3   5       76.37       86.13      5.75 o 
 -10   4   5        8.41        5.30      3.02 o 
  -9   4   5      251.28      232.51      6.22 o 
  -8   4   5       28.98       25.93      3.17 o 
  -7   4   5      296.90      297.00      4.04 o 
  -6   4   5      268.81      262.69      5.64 o 
  -5   4   5       61.09       68.45      1.71 o 
  -4   4   5      489.93      460.10      5.60 o 
  -3   4   5       68.41       76.80      1.48 o 
  -2   4   5     1191.16     1227.33     12.37 o 
  -1   4   5        3.15        9.67      1.00 o 
   0   4   5      966.93      944.44      4.54 o 
   1   4   5       11.28        7.75      0.85 o 
   2   4   5     2357.36     2335.27     15.31 o 
   3   4   5      729.08      726.88     15.78 o 
   4   4   5      483.72      466.94      4.80 o 
   5   4   5       15.10       13.49      3.04 o 
   6   4   5      252.27      275.55      5.90 o 
   7   4   5       51.57       46.60      3.91 o 
   8   4   5        3.01        0.08      3.42 o 
   9   4   5        1.52        2.13      3.79 o 
  10   4   5       30.49       24.95      4.80 o 
 -10   5   5        7.25        5.78      3.10 o 
  -9   5   5        5.20        0.81      2.96 o 
  -8   5   5       89.36      102.03      4.46 o 
  -7   5   5      132.69      120.47      2.98 o 
  -6   5   5       92.94      101.48      2.85 o 
  -5   5   5        4.43        3.17      1.76 o 
  -4   5   5        3.49        4.37      1.60 o 
  -3   5   5       18.70       21.00      1.14 o 
  -2   5   5      249.70      266.08      2.51 o 
  -1   5   5        2.83        2.64      0.98 o 
   0   5   5       57.52       51.11      1.40 o 
   1   5   5      118.24      122.03      1.86 o 
   2   5   5      660.96      671.61      4.56 o 
   3   5   5       10.96       11.91      1.17 o 
   4   5   5      142.05      137.17      3.30 o 
   5   5   5        5.61        4.30      3.28 o 
   6   5   5        0.71        0.35      3.17 o 
   7   5   5       55.74       55.59      4.21 o 
   8   5   5        0.03       -1.68      3.44 o 
   9   5   5       22.59       21.89      4.40 o 
  -9   6   5      123.33      125.78      5.00 o 
  -8   6   5        2.93        2.89      2.79 o 
  -7   6   5      135.67      146.24      3.36 o 
  -6   6   5     1264.87     1312.24     14.79 o 
  -5   6   5      145.61      146.63      7.56 o 
  -4   6   5       40.40       45.99      3.57 o 
  -3   6   5      175.20      172.00      2.49 o 
  -2   6   5       36.89       22.95      1.28 o 
  -1   6   5      859.72      806.44      7.36 o 
   0   6   5     1844.57     1907.19     11.62 o 
   1   6   5      213.24      207.53      2.75 o 
   2   6   5      657.42      657.48      3.91 o 
   3   6   5       15.47       18.46      1.71 o 
   4   6   5     3009.77     2872.43     15.66 o 
   5   6   5        7.83        7.75      3.22 o 
   6   6   5        0.21        0.47      3.15 o 
   7   6   5        0.10        0.52      3.60 o 
   8   6   5        0.12       -0.94      3.58 o 
   9   6   5        0.18       -2.69      3.98 o 
  -9   7   5       30.08       37.04      3.98 o 
  -8   7   5      113.80      105.96      4.93 o 
  -7   7   5      139.58      141.89      7.74 o 
  -6   7   5      209.24      200.12      3.80 o 
  -5   7   5       75.38       64.14      2.48 o 
  -4   7   5      390.34      381.12     11.09 o 
  -3   7   5       49.03       54.90      1.70 o 
  -2   7   5      306.92      279.80      2.85 o 
  -1   7   5       86.11      103.84      2.60 o 
   0   7   5      339.72      300.84      2.80 o 
   1   7   5       69.58       72.22      1.73 o 
   2   7   5        1.86        3.31      1.39 o 
   3   7   5      172.51      161.96      3.52 o 
   4   7   5      122.02      125.57      4.52 o 
   5   7   5        2.67        2.05      3.17 o 
   6   7   5        1.12        2.87      3.41 o 
   7   7   5        0.98        5.93      3.78 o 
   8   7   5      131.70      128.66      5.44 o 
   9   7   5        7.99        7.93      4.15 o 
  -9   8   5       62.02       69.95      4.59 o 
  -8   8   5       35.98       37.34      4.02 o 
  -7   8   5      136.07      155.48      6.85 o 
  -6   8   5       66.46       86.07      6.30 o 
  -5   8   5        0.43        2.18      2.30 o 
  -4   8   5      376.47      388.69      4.62 o 
  -3   8   5       85.24       84.35      2.02 o 
  -2   8   5        1.78        1.79      1.26 o 
  -1   8   5      281.28      299.45      4.82 o 
   0   8   5      143.49      129.83      2.61 o 
   1   8   5      422.20      417.29      5.56 o 
   2   8   5     2204.53     2165.66      7.50 o 
   3   8   5        0.30       -0.10      1.81 o 
   4   8   5      164.73      156.62      4.83 o 
   5   8   5      125.99      109.33      4.57 o 
   6   8   5       19.24       14.12      3.33 o 
   7   8   5       26.21       33.72      3.93 o 
   8   8   5       47.34       49.55      5.07 o 
  -8   9   5       10.37       10.80      3.51 o 
  -7   9   5      114.82      110.63      3.36 o 
  -6   9   5       85.27       81.29      2.86 o 
  -5   9   5        0.55        0.31      1.82 o 
  -4   9   5      598.08      583.89      5.28 o 
  -3   9   5      315.75      305.00      3.38 o 
  -2   9   5      610.95      591.20      5.28 o 
  -1   9   5       62.98       55.96      2.37 o 
   0   9   5      780.47      764.22      9.89 o 
   1   9   5       39.81       36.36      1.77 o 
   2   9   5        2.76        4.82      1.59 o 
   3   9   5      164.23      146.38      3.11 o 
   4   9   5        3.00        1.76      2.95 o 
   5   9   5        0.17       -1.42      3.45 o 
   6   9   5       51.32       55.73      4.31 o 
   7   9   5       34.26       30.45      4.41 o 
   8   9   5      174.45      195.98      7.03 o 
  -8  10   5        3.64       -2.55      3.50 o 
  -7  10   5        9.13       12.94      2.14 o 
  -6  10   5        6.66        5.92      2.05 o 
  -5  10   5       32.10       34.87      4.44 o 
  -4  10   5       75.25       77.33      2.19 o 
  -3  10   5        2.52        1.09      1.48 o 
  -2  10   5       52.09       53.74      1.92 o 
  -1  10   5      204.38      196.77      5.93 o 
   0  10   5       18.93       24.46      2.24 o 
   1  10   5       85.67       79.59      5.43 o 
   2  10   5      256.88      256.44      4.01 o 
   3  10   5      141.73      139.37      3.19 o 
   4  10   5        0.23       -1.42      3.32 o 
   5  10   5       28.99       30.25      3.94 o 
   6  10   5        8.15        6.22      3.42 o 
   7  10   5       82.48       65.62      4.75 o 
  -7  11   5       47.60       42.26      2.90 o 
  -6  11   5        6.74        6.55      2.29 o 
  -5  11   5       44.37       47.89      2.43 o 
  -4  11   5       68.53       65.98      2.17 o 
  -3  11   5       15.05       14.26      2.15 o 
  -2  11   5      101.99      103.31      3.02 o 
  -1  11   5      110.92      106.87      3.09 o 
   0  11   5      298.46      295.10      6.44 o 
   1  11   5       10.07       10.13      1.97 o 
   2  11   5        0.16        0.40      1.98 o 
   3  11   5       15.14       17.59      2.26 o 
   4  11   5       66.72       68.27      4.35 o 
   5  11   5       12.61       15.46      4.19 o 
   6  11   5       39.35       47.53      5.02 o 
   7  11   5       32.02       30.55      5.30 o 
  -6  12   5        0.11        2.15      2.12 o 
  -5  12   5        0.47        1.46      2.19 o 
  -4  12   5       43.54       40.43      5.86 o 
  -3  12   5       36.51       32.88      2.52 o 
  -2  12   5      179.76      162.14      5.01 o 
  -1  12   5       39.95       41.82      4.84 o 
   0  12   5        5.67        4.57      2.16 o 
   1  12   5        3.56        4.87      1.61 o 
   2  12   5       60.70       56.26      3.86 o 
   3  12   5       15.79       15.32      3.55 o 
   4  12   5        0.00       -2.92      3.42 o 
   5  12   5       22.05       20.91      4.59 o 
   6  12   5        2.05        0.86      4.56 o 
  -5  13   5       23.29       20.03      2.23 o 
  -4  13   5        5.55        4.67      2.28 o 
  -3  13   5       26.15       23.42      2.48 o 
  -2  13   5        3.03        1.25      2.48 o 
  -1  13   5       28.86       32.21      2.75 o 
   0  13   5       57.94       61.17      3.01 o 
   1  13   5       37.92       36.91      2.65 o 
   2  13   5        4.71        5.13      2.27 o 
   3  13   5       45.55       44.53      4.47 o 
   4  13   5       21.62       21.98      4.20 o 
   5  13   5        7.29        5.41      4.77 o 
  -3  14   5       17.67       14.60      2.43 o 
  -2  14   5        6.67        6.72      2.31 o 
  -1  14   5       49.45       51.44      8.19 o 
   0  14   5       54.29       54.28      3.18 o 
   1  14   5        0.38       -1.73      2.32 o 
   2  14   5       16.79       20.16      2.81 o 
   3  14   5        0.48        3.31      3.68 o 
 -10   0   6       11.35       20.79      2.98 o 
  -9   0   6      500.44      475.53      7.90 o 
  -8   0   6      224.66      217.51      5.32 o 
  -7   0   6      720.88      734.70      8.79 o 
  -6   0   6      165.46      155.70      3.11 o 
  -5   0   6      968.08      926.16     14.41 o 
  -4   0   6        0.53        5.15      2.69 o 
  -3   0   6        0.29        1.48      2.23 o 
  -2   0   6       33.24       31.91      1.62 o 
  -1   0   6      777.03      844.63      3.91 o 
   0   0   6     2571.68     2551.69     12.69 o 
   1   0   6      793.96      779.11      7.00 o 
   2   0   6      137.29      201.96      2.14 o 
   3   0   6     1035.27      946.46      5.06 o 
   4   0   6      621.63      651.86      4.66 o 
   5   0   6        1.22        1.40      2.38 o 
   6   0   6      518.72      534.36      7.42 o 
   7   0   6      100.85      123.27      4.71 o 
   8   0   6       17.96       25.64      4.04 o 
   9   0   6       44.56       40.85      4.67 o 
  10   0   6        2.30        6.96      4.38 o 
 -10   1   6        4.88        2.89      1.72 o 
  -9   1   6       14.63       19.29      2.05 o 
  -8   1   6       14.01       12.95      1.83 o 
  -7   1   6       25.33       22.49      2.03 o 
  -6   1   6       30.48       27.93      1.74 o 
  -5   1   6       98.61       89.45      2.21 o 
  -4   1   6       47.70       35.50      1.38 o 
  -3   1   6      809.25      801.79      6.81 o 
  -2   1   6        4.00        2.92      0.74 o 
  -1   1   6       71.40       81.18      1.57 o 
   0   1   6       38.96       33.29      1.19 o 
   1   1   6        3.04        0.25      0.52 o 
   2   1   6       64.76       71.26      0.82 o 
   3   1   6      161.00      171.57      1.80 o 
   4   1   6      108.85      115.77      1.75 o 
   5   1   6        3.41        1.67      1.74 o 
   6   1   6       25.00       23.59      2.33 o 
   7   1   6       33.88       34.64      2.97 o 
   8   1   6       32.97       31.01      2.70 o 
   9   1   6        0.27       -1.34      3.48 o 
  10   1   6       28.95       27.63      3.09 o 
 -10   2   6       34.95       36.86      3.37 o 
  -9   2   6      183.86      174.21      5.26 o 
  -8   2   6        3.44        6.27      1.73 o 
  -7   2   6      359.44      353.95      5.59 o 
  -6   2   6      369.46      332.15      2.92 o 
  -5   2   6      360.90      393.96      3.08 o 
  -4   2   6       28.53       34.35      1.66 o 
  -3   2   6      101.71      107.88      1.75 o 
  -2   2   6      145.53      158.84      5.54 o 
  -1   2   6      900.34      929.99      5.57 o 
   0   2   6      149.54      156.01      1.95 o 
   1   2   6      387.89      367.07      1.98 o 
   2   2   6       67.98       68.23      1.38 o 
   3   2   6      660.16      691.09      4.19 o 
   4   2   6      203.56      184.61      2.02 o 
   5   2   6      279.91      286.36      5.52 o 
   6   2   6      183.55      191.56      5.46 o 
   7   2   6       12.57        8.38      2.25 o 
   8   2   6       31.05       31.83      2.78 o 
   9   2   6       31.25       27.05      3.23 o 
 -10   3   6       16.86       11.09      3.04 o 
  -9   3   6       53.60       49.66      3.84 o 
  -8   3   6       13.08        8.89      3.07 o 
  -7   3   6       79.28       70.42      2.68 o 
  -6   3   6      271.97      267.89      3.98 o 
  -5   3   6     2124.70     2092.33      6.57 o 
  -4   3   6      211.92      226.60      4.32 o 
  -3   3   6      923.06      876.97      7.98 o 
  -2   3   6      229.11      213.31      5.13 o 
  -1   3   6     1366.29     1325.08     25.51 o 
   0   3   6        0.35        3.12      1.04 o 
   1   3   6       91.36      113.62      1.56 o 
   2   3   6       14.97       10.08      1.04 o 
   3   3   6      134.04      139.87      1.81 o 
   4   3   6      271.54      257.29      2.65 o 
   5   3   6      124.60      114.55      2.19 o 
   6   3   6      161.59      163.16      3.60 o 
   7   3   6        3.44        2.25      2.13 o 
   8   3   6       83.46       88.06      3.33 o 
   9   3   6       83.62       87.23      5.28 o 
 -10   4   6       15.55       11.47      3.37 o 
  -9   4   6        1.68       -0.22      2.98 o 
  -8   4   6        7.58        3.89      3.02 o 
  -7   4   6       13.79        7.74      1.91 o 
  -6   4   6      110.14      112.69      3.82 o 
  -5   4   6       37.59       49.78      2.66 o 
  -4   4   6      326.88      338.85     12.39 o 
  -3   4   6       36.25       45.38      2.60 o 
  -2   4   6       87.46      116.98      3.86 o 
  -1   4   6      245.86      264.37      5.02 o 
   0   4   6      234.84      292.60      2.59 o 
   1   4   6      682.24      672.87      4.51 o 
   2   4   6       37.25       39.98      1.28 o 
   3   4   6      291.69      270.18      2.37 o 
   4   4   6       67.32       68.35      2.29 o 
   5   4   6       25.82       26.71      2.05 o 
   6   4   6      139.41      141.13      4.88 o 
   7   4   6       38.78       32.35      3.65 o 
   8   4   6        0.48       -0.67      3.51 o 
   9   4   6        2.24        4.14      3.96 o 
  -9   5   6       33.11       35.72      3.64 o 
  -8   5   6       21.36       19.28      3.29 o 
  -7   5   6      171.74      159.69      3.46 o 
  -6   5   6      308.88      304.08      4.38 o 
  -5   5   6     1867.49     1801.88      9.41 o 
  -4   5   6        3.06        4.30      1.81 o 
  -3   5   6     1339.86     1308.16      8.43 o 
  -2   5   6      151.06      174.56      4.34 o 
  -1   5   6      275.13      256.85      3.02 o 
   0   5   6      347.45      318.35      3.65 o 
   1   5   6      110.99      111.41      1.94 o 
   2   5   6      132.48      119.47      1.73 o 
   3   5   6      552.19      542.08      4.99 o 
   4   5   6        6.51        4.49      1.76 o 
   5   5   6        9.72       10.52      2.99 o 
   6   5   6       90.45       96.89      4.56 o 
   7   5   6       30.30       29.08      3.97 o 
   8   5   6        2.71       -1.61      3.88 o 
   9   5   6        4.33        0.85      3.77 o 
  -9   6   6       34.61       21.27      3.61 o 
  -8   6   6        1.47        1.59      3.14 o 
  -7   6   6       32.05       30.68      2.95 o 
  -6   6   6        3.63        3.50      2.07 o 
  -5   6   6        3.96       10.23      2.15 o 
  -4   6   6        4.70        6.51      2.55 o 
  -3   6   6        6.04        6.47      1.88 o 
  -2   6   6        7.57        6.31      2.47 o 
  -1   6   6       81.27       81.02      2.16 o 
   0   6   6      267.33      264.98      2.79 o 
   1   6   6        1.58       -0.28      1.23 o 
   2   6   6      126.36      132.53      2.87 o 
   3   6   6      424.73      396.66      3.52 o 
   4   6   6      231.79      236.36      5.47 o 
   5   6   6      151.30      142.38      4.85 o 
   6   6   6        6.57        7.31      3.08 o 
   7   6   6        6.19        2.28      3.78 o 
   8   6   6        2.68       -2.80      3.97 o 
   9   6   6        0.01       -2.07      4.27 o 
  -9   7   6        0.12        1.75      2.87 o 
  -8   7   6       52.67       49.48      3.85 o 
  -7   7   6      178.80      164.53      3.77 o 
  -6   7   6       24.88       25.47      2.26 o 
  -5   7   6      335.64      335.56      4.60 o 
  -4   7   6       17.57       15.42      2.04 o 
  -3   7   6      652.04      672.74     18.43 o 
  -2   7   6      163.20      153.20      5.21 o 
  -1   7   6      274.80      255.83      3.48 o 
   0   7   6      201.60      196.30      2.57 o 
   1   7   6       12.24        8.14      1.42 o 
   2   7   6      119.25      126.79      4.72 o 
   3   7   6      230.70      221.92      5.12 o 
   4   7   6       44.79       37.46      3.41 o 
   5   7   6        3.29        4.42      3.12 o 
   6   7   6        3.86        3.15      3.15 o 
   7   7   6       36.78       43.48      4.51 o 
   8   7   6       16.26       21.00      4.25 o 
  -8   8   6        0.22        2.43      3.26 o 
  -7   8   6       49.73       57.36      2.79 o 
  -6   8   6       12.73       12.86      2.21 o 
  -5   8   6       11.96       11.17      2.15 o 
  -4   8   6      151.28      167.15      3.60 o 
  -3   8   6       44.58       34.05      2.36 o 
  -2   8   6       40.87       37.07      2.13 o 
  -1   8   6      464.99      458.18      4.75 o 
   0   8   6        3.52        3.64      1.41 o 
   1   8   6      498.43      495.00      3.93 o 
   2   8   6        7.67        8.77      1.62 o 
   3   8   6        5.53        4.41      1.56 o 
   4   8   6       34.13       27.56      3.43 o 
   5   8   6       38.03       44.65      4.05 o 
   6   8   6      124.26      119.89      5.45 o 
   7   8   6        0.03        1.34      3.48 o 
   8   8   6        2.57        6.15      4.42 o 
  -8   9   6       11.11        9.26      3.80 o 
  -7   9   6       33.42       40.83      2.75 o 
  -6   9   6        9.43        8.12      2.25 o 
  -5   9   6      181.90      194.32      3.94 o 
  -4   9   6        8.94        9.14      2.20 o 
  -3   9   6        0.65        0.76      1.96 o 
  -2   9   6        4.08        8.98      1.90 o 
  -1   9   6      146.42      152.24      7.16 o 
   0   9   6       20.83       23.32      2.10 o 
   1   9   6       23.03       20.96      1.70 o 
   2   9   6        2.68        1.80      1.58 o 
   3   9   6       61.72       57.56      2.20 o 
   4   9   6        0.89        2.60      3.09 o 
   5   9   6      104.72       90.82      4.86 o 
   6   9   6        7.84        7.40      3.87 o 
   7   9   6        0.07        1.40      3.71 o 
  -7  10   6      146.07      171.25      4.83 o 
  -6  10   6        0.56        0.31      2.12 o 
  -5  10   6        0.46        1.55      2.11 o 
  -4  10   6        0.01       -1.37      2.04 o 
  -3  10   6        6.13        3.06      1.53 o 
  -2  10   6      286.06      272.02      4.23 o 
  -1  10   6      334.84      333.45     10.93 o 
   0  10   6        8.60        7.60      1.94 o 
   1  10   6      317.22      316.69      4.45 o 
   2  10   6       35.91       40.00      2.44 o 
   3  10   6      137.69      140.48      2.65 o 
   4  10   6      112.18      116.03      5.26 o 
   5  10   6       21.94       21.06      4.32 o 
   6  10   6       61.26       68.45      5.15 o 
   7  10   6       16.59       15.38      4.13 o 
  -6  11   6        2.39        4.84      2.30 o 
  -5  11   6       29.24       22.29      2.43 o 
  -4  11   6       17.80       14.79      2.37 o 
  -3  11   6       24.74       25.19      1.95 o 
  -2  11   6       18.89       18.74      3.51 o 
  -1  11   6        8.36        8.38      2.07 o 
   0  11   6       18.23       17.66      2.23 o 
   1  11   6       21.53       20.32      2.50 o 
   2  11   6       11.04        8.35      2.06 o 
   3  11   6        5.98        0.86      3.39 o 
   4  11   6        6.45        7.66      3.53 o 
   5  11   6        0.03       -0.32      3.51 o 
   6  11   6        2.08       -0.50      4.11 o 
  -5  12   6       35.52       39.89      3.93 o 
  -4  12   6        1.89        1.22      3.46 o 
  -3  12   6       66.78       64.08      6.34 o 
  -2  12   6      108.25      105.16      3.38 o 
  -1  12   6       78.97       75.55      2.93 o 
   0  12   6        0.52       -0.99      2.08 o 
   1  12   6      363.08      379.46      9.25 o 
   2  12   6       26.18       29.62      2.64 o 
   3  12   6       45.27       43.23      3.90 o 
   4  12   6       67.23       64.40      4.55 o 
   5  12   6        3.57        3.84      4.11 o 
  -4  13   6        0.08        0.43      3.54 o 
  -3  13   6       14.15       16.81      4.05 o 
  -2  13   6        0.06        0.72      2.25 o 
  -1  13   6        1.37        3.25      2.38 o 
   0  13   6        1.26        0.69      2.36 o 
   1  13   6       17.70       21.16      4.20 o 
   2  13   6       15.23       19.38      2.56 o 
   3  13   6       19.37       22.47      4.00 o 
  -2  14   6        3.24        3.11      2.23 o 
  -1  14   6        0.04       -0.72      2.35 o 
   0  14   6       70.83       61.88      3.10 o 
   1  14   6       72.65       82.11      7.77 o 
  -9   1   7        2.71        4.30      1.88 o 
  -8   1   7       19.93       18.72      2.01 o 
  -7   1   7       62.16       55.31      2.00 o 
  -6   1   7      216.75      221.03      3.22 o 
  -5   1   7        0.71        0.64      1.33 o 
  -4   1   7     1614.26     1583.65      8.48 o 
  -3   1   7     3082.68     3105.41     35.97 o 
  -2   1   7      787.19      760.54      7.59 o 
  -1   1   7     1505.23     1462.44      8.66 o 
   0   1   7       18.92       14.68      1.56 o 
   1   1   7      730.83      711.83      4.89 o 
   2   1   7        0.00       -0.61      1.06 o 
   3   1   7       82.55       75.25      1.49 o 
   4   1   7       15.35       14.16      1.16 o 
   5   1   7      821.35      778.96     10.18 o 
   6   1   7        5.88        7.75      2.16 o 
   7   1   7      235.09      227.46      4.10 o 
   8   1   7       28.51       33.08      2.74 o 
   9   1   7       34.23       36.86      2.99 o 
  -9   2   7       22.89       19.40      3.55 o 
  -8   2   7       31.01       31.12      2.21 o 
  -7   2   7      140.73      138.34      2.61 o 
  -6   2   7      171.10      164.67      2.41 o 
  -5   2   7      393.57      394.51      4.07 o 
  -4   2   7        0.06        1.27      1.85 o 
  -3   2   7        7.74       12.03      5.31 o 
  -2   2   7      100.96       91.61      3.18 o 
  -1   2   7        0.75        0.43      2.12 o 
   0   2   7        2.01        2.14      1.49 o 
   1   2   7      366.95      381.78      4.63 o 
   2   2   7      308.65      309.94      2.91 o 
   3   2   7      114.24      116.37      1.84 o 
   4   2   7        6.31        4.45      1.11 o 
   5   2   7       16.72       19.53      1.72 o 
   6   2   7        0.29        2.13      2.07 o 
   7   2   7        2.82        0.28      2.39 o 
   8   2   7        7.97        7.69      2.57 o 
   9   2   7       15.94       13.28      2.97 o 
  -9   3   7        8.54        5.09      2.71 o 
  -8   3   7        2.00        5.05      3.00 o 
  -7   3   7       36.98       32.56      2.47 o 
  -6   3   7       36.00       42.73      2.36 o 
  -5   3   7      324.93      353.89      8.13 o 
  -4   3   7      589.86      615.97      7.30 o 
  -3   3   7     1530.92     1565.89     17.32 o 
  -2   3   7       59.46       56.73      2.58 o 
  -1   3   7      467.70      467.36      8.22 o 
   0   3   7       55.33       50.49      1.92 o 
   1   3   7      178.44      173.25      7.36 o 
   2   3   7       13.24       11.49      1.49 o 
   3   3   7       49.45       47.90      1.51 o 
   4   3   7      158.46      154.11      2.50 o 
   5   3   7      542.40      517.68     17.71 o 
   6   3   7       39.48       38.26      2.99 o 
   7   3   7       34.96       22.28      3.68 o 
   8   3   7        0.65        1.14      3.62 o 
   9   3   7       25.02       32.37      4.12 o 
  -9   4   7       29.38       38.21      3.81 o 
  -8   4   7      241.58      239.91      6.25 o 
  -7   4   7      234.43      226.66      4.09 o 
  -6   4   7        9.40       12.32      2.21 o 
  -5   4   7      297.09      304.76      4.46 o 
  -4   4   7      504.92      470.18     11.28 o 
  -3   4   7        6.95        3.29      3.43 o 
  -2   4   7       28.20       28.94      3.28 o 
  -1   4   7      461.15      466.83      6.91 o 
   0   4   7      168.76      181.38      3.26 o 
   1   4   7     1131.21     1139.44      6.96 o 
   2   4   7        0.29        0.05      1.14 o 
   3   4   7      459.90      457.48      3.18 o 
   4   4   7       25.78       31.55      1.77 o 
   5   4   7       89.39      105.58      3.10 o 
   6   4   7      183.59      168.73      3.47 o 
   7   4   7      102.20      109.90      5.11 o 
   8   4   7       45.53       48.46      4.72 o 
  -9   5   7        2.09        9.15      3.32 o 
  -8   5   7        1.45        5.66      3.04 o 
  -7   5   7       18.23       21.14      2.42 o 
  -6   5   7       21.75       25.72      2.43 o 
  -5   5   7       70.20       78.94      2.95 o 
  -4   5   7        2.69       -1.51      2.17 o 
  -3   5   7       11.42        4.11      3.38 o 
  -2   5   7      149.74      130.26      4.68 o 
  -1   5   7       65.00       72.62      3.72 o 
   0   5   7       22.99       19.32      2.05 o 
   1   5   7       10.16       12.89      2.08 o 
   2   5   7       13.85       16.76      1.38 o 
   3   5   7       24.26       24.66      1.47 o 
   4   5   7        8.71        8.28      1.66 o 
   5   5   7       25.44       24.57      3.34 o 
   6   5   7        0.08       -0.25      3.07 o 
   7   5   7        8.28        7.83      3.49 o 
   8   5   7        9.11        8.83      4.27 o 
  -8   6   7      188.27      202.33      6.08 o 
  -7   6   7      110.56      107.14      4.21 o 
  -6   6   7       86.27       92.16      4.49 o 
  -5   6   7       12.69       14.96      2.30 o 
  -4   6   7       44.31       45.73      2.69 o 
  -3   6   7        0.00       -1.43      2.68 o 
  -2   6   7       19.16       23.41      2.94 o 
  -1   6   7      279.05      284.03      5.88 o 
   0   6   7      397.82      415.19      4.65 o 
   1   6   7      976.79      995.39      9.66 o 
   2   6   7       11.71       12.28      1.68 o 
   3   6   7     1482.16     1500.60      6.77 o 
   4   6   7      373.36      367.60      4.73 o 
   5   6   7      100.19      115.75      4.84 o 
   6   6   7        1.56        2.03      3.66 o 
   7   6   7       66.70       61.94      4.73 o 
   8   6   7        7.39        6.11      4.24 o 
  -8   7   7        1.35        5.79      3.59 o 
  -7   7   7        3.26        4.04      2.44 o 
  -6   7   7        9.43        4.58      2.20 o 
  -5   7   7       30.80       27.23      3.68 o 
  -4   7   7      118.29      104.09      4.52 o 
  -3   7   7      173.95      147.49      4.83 o 
  -2   7   7      185.79      173.11      5.05 o 
  -1   7   7      508.49      460.79      7.35 o 
   0   7   7        0.25        0.52      1.83 o 
   1   7   7        0.63        1.45      1.55 o 
   2   7   7        6.96        6.61      1.67 o 
   3   7   7        6.33        5.47      1.82 o 
   4   7   7        2.66        4.05      2.28 o 
   5   7   7      209.73      200.00      5.90 o 
   6   7   7        7.43        6.87      3.87 o 
   7   7   7       19.89       18.44      3.93 o 
  -7   8   7       19.98       30.49      2.74 o 
  -6   8   7        7.18       10.72      2.15 o 
  -5   8   7      106.06      119.28      3.39 o 
  -4   8   7       31.94       31.90      2.34 o 
  -3   8   7        9.27        9.72      3.33 o 
  -2   8   7        0.02       -1.22      2.87 o 
  -1   8   7        1.95        0.47      3.35 o 
   0   8   7       84.50       71.95      3.14 o 
   1   8   7      153.41      152.63      2.61 o 
   2   8   7      260.56      262.10      3.27 o 
   3   8   7      244.92      246.62      3.30 o 
   4   8   7        0.14        0.11      2.33 o 
   5   8   7      341.08      339.58      7.43 o 
   6   8   7        3.23        3.44      3.58 o 
   7   8   7        4.00        9.33      4.30 o 
  -7   9   7        3.94        2.72      2.59 o 
  -6   9   7        1.06        1.19      2.29 o 
  -5   9   7       82.76       80.90      3.05 o 
  -4   9   7      159.05      153.83      3.74 o 
  -3   9   7      357.29      351.12      7.19 o 
  -2   9   7      160.49      153.17      5.17 o 
  -1   9   7      569.66      539.43      8.45 o 
   0   9   7       14.81       11.70      1.94 o 
   1   9   7       47.29       39.91      1.85 o 
   2   9   7        0.34        0.57      1.50 o 
   3   9   7       10.74       11.46      2.27 o 
   4   9   7        0.00       -0.98      3.29 o 
   5   9   7       62.97       52.83      4.60 o 
   6   9   7       54.55       55.86      4.72 o 
  -6  10   7        0.31        1.88      2.37 o 
  -5  10   7        1.82        1.95      2.38 o 
  -4  10   7        0.06        0.12      2.26 o 
  -3  10   7       51.15       61.68      4.57 o 
  -2  10   7       10.42       13.15      3.35 o 
  -1  10   7       74.28       62.01      4.14 o 
   0  10   7        0.02       -0.49      1.82 o 
   1  10   7       18.34       18.52      2.18 o 
   2  10   7        2.51       -0.93      2.00 o 
   3  10   7        2.58        2.71      2.35 o 
   4  10   7        0.03        1.75      2.75 o 
   5  10   7       46.13       43.11      3.01 o 
   6  10   7       31.51       28.15      4.20 o 
  -5  11   7       10.79       11.82      2.31 o 
  -4  11   7       27.03       27.25      2.62 o 
  -3  11   7      317.67      313.80      7.31 o 
  -2  11   7       64.08       71.48      4.59 o 
  -1  11   7       95.08       91.44      4.65 o 
   0  11   7        3.71        4.18      2.23 o 
   1  11   7       71.69       74.75      3.09 o 
   2  11   7        3.58        1.62      1.96 o 
   3  11   7        0.74       -1.85      3.68 o 
   4  11   7        7.14       11.58      3.80 o 
   5  11   7       16.64       20.49      4.31 o 
  -4  12   7        9.37        7.06      3.88 o 
  -3  12   7        6.96        8.23      3.30 o 
  -2  12   7        1.13        3.72      3.53 o 
  -1  12   7       14.60       14.23      3.63 o 
   0  12   7       37.16       40.64      2.71 o 
   1  12   7       71.34       79.85      4.34 o 
   2  12   7        2.01       -0.06      2.34 o 
   3  12   7       41.78       40.43      4.56 o 
   4  12   7        8.63        7.56      3.80 o 
  -2  13   7        5.84        8.72      3.74 o 
  -1  13   7      111.15      110.23      5.35 o 
   0  13   7        0.74        1.63      2.37 o 
   1  13   7       23.01       31.34      2.60 o 
   2  13   7        1.09        0.14      2.45 o 
  -9   0   8       10.97        6.43      2.50 o 
  -8   0   8      264.85      268.30      6.58 o 
  -7   0   8       44.44       42.21      2.57 o 
  -6   0   8      861.66      842.38      7.12 o 
  -5   0   8       10.36        5.83      3.61 o 
  -4   0   8       17.84        7.47      3.35 o 
  -3   0   8      170.12      172.66      5.54 o 
  -2   0   8      293.12      325.57      6.81 o 
  -1   0   8      111.37      105.01      4.77 o 
   0   0   8      103.84       96.30      4.54 o 
   1   0   8       21.03       20.48      2.32 o 
   2   0   8      437.24      415.65      4.72 o 
   3   0   8      488.87      516.50      5.13 o 
   4   0   8        0.09        1.72      1.92 o 
   5   0   8      202.46      219.20      5.51 o 
   6   0   8        2.49        1.21      2.03 o 
   7   0   8       18.46       10.37      3.43 o 
   8   0   8       26.80       26.30      4.03 o 
  -9   1   8        3.25       -0.86      2.45 o 
  -8   1   8        4.59        3.63      2.00 o 
  -7   1   8       12.31        7.26      1.69 o 
  -6   1   8       20.84       19.90      2.14 o 
  -5   1   8        1.20        1.23      4.19 o 
  -4   1   8       89.51       87.13      3.04 o 
  -3   1   8      621.14      607.12      5.91 o 
  -2   1   8      257.72      255.00      8.30 o 
  -1   1   8       79.52       77.31      3.08 o 
   0   1   8      115.33      112.63      3.31 o 
   1   1   8        6.64        5.84      1.49 o 
   2   1   8        6.75        8.22      1.73 o 
   3   1   8       27.70       26.63      1.66 o 
   4   1   8       10.04       10.77      2.18 o 
   5   1   8       52.01       49.02      4.02 o 
   6   1   8        0.72       -0.53      1.73 o 
   7   1   8        0.36       -0.50      1.76 o 
   8   1   8       27.86       23.40      3.95 o 
  -8   2   8      157.27      145.59      5.40 o 
  -7   2   8       54.93       45.27      2.01 o 
  -6   2   8      409.11      412.63      6.21 o 
  -5   2   8       50.56       51.94      2.79 o 
  -4   2   8        3.58        6.01      2.49 o 
  -3   2   8       76.18       77.88      6.47 o 
  -2   2   8        7.89       18.33      2.69 o 
  -1   2   8       39.98       47.28      6.55 o 
   0   2   8      139.21      153.87      2.91 o 
   1   2   8       74.86       80.51      1.93 o 
   2   2   8      598.39      606.66      4.78 o 
   3   2   8      260.18      236.26      3.11 o 
   4   2   8        3.97        3.22      2.13 o 
   5   2   8       80.48       83.95      2.90 o 
   6   2   8        8.20        5.24      1.85 o 
   7   2   8       18.63       26.59      2.23 o 
   8   2   8       55.52       54.88      2.44 o 
  -8   3   8        9.77        5.60      2.66 o 
  -7   3   8        0.01        0.01      1.97 o 
  -6   3   8       71.89       72.19      2.45 o 
  -5   3   8      167.64      155.69      2.93 o 
  -4   3   8      267.63      278.98      7.10 o 
  -3   3   8      331.75      320.31      4.65 o 
  -2   3   8     1434.07     1399.68      8.55 o 
  -1   3   8       59.53       63.69      3.28 o 
   0   3   8      628.77      604.45      4.63 o 
   1   3   8      150.91      150.04      3.26 o 
   2   3   8        3.80        3.93      1.60 o 
   3   3   8        4.85        4.38      2.09 o 
   4   3   8       79.47       68.87      4.09 o 
   5   3   8        0.64        0.69      1.63 o 
   6   3   8       47.97       45.30      2.68 o 
   7   3   8      143.35      146.37      3.84 o 
   8   3   8       37.12       38.61      4.84 o 
  -8   4   8       10.13        7.54      3.30 o 
  -7   4   8        2.48       -2.08      2.18 o 
  -6   4   8       80.44       83.64      3.08 o 
  -5   4   8       43.34       44.33      2.59 o 
  -4   4   8        0.01        4.03      3.24 o 
  -3   4   8       19.61       18.01      3.06 o 
  -2   4   8       36.35       35.43      3.71 o 
  -1   4   8        4.82        3.00      2.96 o 
   0   4   8        7.25        7.09      2.17 o 
   1   4   8       19.26       21.49      2.29 o 
   2   4   8      183.49      179.61      3.19 o 
   3   4   8       78.80       77.30      2.20 o 
   4   4   8        9.94        9.37      2.18 o 
   5   4   8      110.86      104.68      4.65 o 
   6   4   8       57.92       62.36      2.90 o 
   7   4   8       12.68       13.79      3.83 o 
   8   4   8        0.32        2.67      3.77 o 
  -8   5   8        3.26        3.99      3.13 o 
  -7   5   8       24.53       17.01      2.50 o 
  -6   5   8       48.42       51.62      5.75 o 
  -5   5   8      110.35       99.44      3.26 o 
  -4   5   8      348.31      364.93      7.24 o 
  -3   5   8        0.01        0.79      3.19 o 
  -2   5   8      761.40      761.90      9.59 o 
  -1   5   8      310.15      294.52      6.34 o 
   0   5   8      731.57      707.73      8.87 o 
   1   5   8      485.82      461.18      5.16 o 
   2   5   8        9.90        9.40      2.52 o 
   3   5   8      103.56      103.29      3.61 o 
   4   5   8       18.79       16.80      3.68 o 
   5   5   8       33.87       27.54      2.71 o 
   6   5   8      129.90      122.66      5.04 o 
   7   5   8      158.53      157.53      6.20 o 
  -7   6   8        0.34       -1.44      2.39 o 
  -6   6   8        0.24       -1.68      2.32 o 
  -5   6   8       12.26       13.04      2.41 o 
  -4   6   8        5.26       -0.05      3.33 o 
  -3   6   8       13.92       13.57      3.15 o 
  -2   6   8        8.95       15.00      3.22 o 
  -1   6   8       35.36       32.71      3.90 o 
   0   6   8      103.22       98.65      3.16 o 
   1   6   8       81.47       80.30      3.02 o 
   2   6   8        2.12        2.30      2.14 o 
   3   6   8        7.11       10.09      2.88 o 
   4   6   8       25.31       24.61      3.98 o 
   5   6   8        0.08       -0.92      2.38 o 
   6   6   8        1.53       -1.02      4.00 o 
   7   6   8        1.09       -2.24      4.20 o 
  -7   7   8        0.70        0.31      2.54 o 
  -6   7   8       66.65       67.90      3.11 o 
  -5   7   8        2.12       -1.12      2.26 o 
  -4   7   8      120.97      128.42      5.27 o 
  -3   7   8        0.71       -1.07      3.14 o 
  -2   7   8      388.07      395.16      7.40 o 
  -1   7   8      258.39      263.63      6.51 o 
   0   7   8      107.09      111.17      5.51 o 
   1   7   8      375.90      371.66      4.97 o 
   2   7   8        1.91       -1.26      2.20 o 
   3   7   8      119.09      115.29      4.18 o 
   4   7   8        9.71        8.50      2.44 o 
   5   7   8        3.84        4.86      2.54 o 
   6   7   8       21.59       22.03      2.90 o 
   7   7   8       18.29       15.72      4.66 o 
  -6   8   8       47.26       44.28      3.05 o 
  -5   8   8        0.71       -1.05      2.17 o 
  -4   8   8       16.47       13.68      3.33 o 
  -3   8   8       10.99        7.08      3.35 o 
  -2   8   8       47.27       38.16      4.04 o 
  -1   8   8       11.23        7.81      3.12 o 
   0   8   8       69.28       75.89      4.06 o 
   1   8   8       64.01       61.46      7.18 o 
   2   8   8      129.99      135.51      3.54 o 
   3   8   8       66.63       78.61      4.49 o 
   4   8   8        1.96        5.95      2.54 o 
   5   8   8      208.07      206.13      5.86 o 
   6   8   8       10.73        7.91      2.69 o 
  -6   9   8       37.79       36.42      3.02 o 
  -5   9   8       11.98        7.92      2.76 o 
  -4   9   8       29.64       34.39      3.54 o 
  -3   9   8        2.93       -0.13      3.61 o 
  -2   9   8       81.35       68.48      4.54 o 
  -1   9   8       13.24       11.59      3.39 o 
   0   9   8       11.03       12.67      2.79 o 
   1   9   8        5.62        5.14      2.10 o 
   2   9   8        0.95       -1.22      2.25 o 
   3   9   8        7.65       12.99      3.56 o 
   4   9   8       30.40       25.19      2.60 o 
   5   9   8        8.16        7.12      2.94 o 
  -5  10   8        0.00       -2.46      2.46 o 
  -4  10   8        0.31       -1.11      3.40 o 
  -3  10   8       70.11       65.56      4.62 o 
  -2  10   8        0.29       -2.95      3.51 o 
  -1  10   8        0.13       -1.01      3.21 o 
   0  10   8       87.91       83.72      4.66 o 
   1  10   8        4.07        0.08      3.39 o 
   2  10   8      121.61      140.69      5.18 o 
   3  10   8       22.79       30.01      3.91 o 
   4  10   8       78.99       76.45      3.31 o 
  -4  11   8       48.55       49.22      4.51 o 
  -3  11   8        3.19        4.14      3.19 o 
  -2  11   8        8.73        6.16      2.97 o 
  -1  11   8       14.78        7.19      3.23 o 
   0  11   8        0.12       -2.06      3.01 o 
   1  11   8       20.76       14.25      3.22 o 
   2  11   8        5.63        4.56      3.18 o 
   3  11   8       16.67       20.65      3.84 o 
  -2  12   8        8.15        9.71      3.75 o 
  -1  12   8       35.25       35.16      3.78 o 
   0  12   8       40.44       42.79      4.37 o 
   1  12   8        7.20        4.22      3.51 o 
  -8   1   9        5.42        4.42      2.80 o 
  -7   1   9        4.38        1.24      3.51 o 
  -6   1   9       37.84       41.76      8.24 o 
  -5   1   9       34.24       39.55      4.54 o 
  -4   1   9      539.84      564.59     15.24 o 
  -3   1   9      139.69      139.87      7.58 o 
  -2   1   9      292.36      320.73      9.39 o 
  -1   1   9     1558.95     1535.61     22.15 o 
   0   1   9     1083.69     1034.44      7.80 o 
   1   1   9       89.80       84.41      2.78 o 
   2   1   9      411.02      416.26      4.00 o 
   3   1   9       10.62       10.18      1.70 o 
   4   1   9       55.11       42.28      2.60 o 
   5   1   9        0.01        0.15      2.21 o 
   6   1   9       86.84       82.12      3.33 o 
   7   1   9       28.21       28.80      2.72 o 
  -8   2   9      102.73      101.62      4.93 o 
  -7   2   9       72.23       73.24      3.66 o 
  -6   2   9       72.96       80.66      3.21 o 
  -5   2   9       73.15       74.10      3.15 o 
  -4   2   9      468.37      435.36     11.42 o 
  -3   2   9       53.55       63.14      3.02 o 
  -2   2   9       24.36       33.38      2.78 o 
  -1   2   9       28.37       33.99      2.78 o 
   0   2   9       72.01       77.25      3.38 o 
   1   2   9        0.01       -0.45      2.23 o 
   2   2   9      270.50      271.79      4.90 o 
   3   2   9       10.34        6.98      1.99 o 
   4   2   9       55.21       63.09      4.46 o 
   5   2   9       11.07       13.55      2.57 o 
   6   2   9       15.25       19.88      2.67 o 
   7   2   9       11.66       12.80      2.57 o 
  -7   3   9        5.53        9.05      3.61 o 
  -6   3   9        4.39       14.84      2.83 o 
  -5   3   9       15.05       24.16      2.80 o 
  -4   3   9      138.15      153.93      3.85 o 
  -3   3   9       56.47       60.26      3.01 o 
  -2   3   9      102.76      102.72      3.32 o 
  -1   3   9       11.85        8.55      2.44 o 
   0   3   9      111.87      110.85      5.69 o 
   1   3   9       47.78       47.55      2.71 o 
   2   3   9      259.18      261.83      6.85 o 
   3   3   9      111.22      112.13      2.71 o 
   4   3   9       45.06       41.85      2.78 o 
   5   3   9        4.44        3.34      2.30 o 
   6   3   9       21.96       16.94      2.44 o 
   7   3   9       47.51       38.50      3.10 o 
  -7   4   9       69.79       78.49      5.39 o 
  -6   4   9      204.60      201.71      5.90 o 
  -5   4   9      205.98      197.81      5.87 o 
  -4   4   9      110.20      120.90      5.16 o 
  -3   4   9       24.27       25.76      3.38 o 
  -2   4   9        3.85        1.44      3.34 o 
  -1   4   9      184.49      167.35      5.34 o 
   0   4   9      393.75      405.59      7.51 o 
   1   4   9       13.87       13.57      2.57 o 
   2   4   9      379.06      389.38      8.11 o 
   3   4   9        5.73        6.34      1.92 o 
   4   4   9      504.92      501.32      5.71 o 
   5   4   9        0.10       -2.41      2.41 o 
   6   4   9        1.65        1.99      4.03 o 
   7   4   9        7.79        9.69      3.93 o 
  -7   5   9        7.34        1.46      2.47 o 
  -6   5   9       18.30       17.88      2.61 o 
  -5   5   9        9.32       11.12      3.69 o 
  -4   5   9       27.87       28.39      3.73 o 
  -3   5   9       68.83       64.55      4.37 o 
  -2   5   9        0.22       -1.13      3.00 o 
  -1   5   9        6.84        4.74      3.47 o 
   0   5   9        7.19        9.24      3.42 o 
   1   5   9       34.83       39.72      2.82 o 
   2   5   9        0.96        2.58      2.23 o 
   3   5   9       17.39       18.70      1.85 o 
   4   5   9        6.35        7.01      3.62 o 
   5   5   9       13.09        7.90      4.19 o 
   6   5   9       20.15       18.35      4.39 o 
  -6   6   9       55.24       61.78      3.23 o 
  -5   6   9       81.02       84.91      4.92 o 
  -4   6   9      167.47      166.68      5.71 o 
  -3   6   9        2.38        2.26      3.58 o 
  -2   6   9       16.35       12.07      3.41 o 
  -1   6   9       74.95       69.64      4.53 o 
   0   6   9      407.45      387.64      5.19 o 
   1   6   9       51.32       52.58      2.77 o 
   2   6   9      355.84      363.64      5.13 o 
   3   6   9       17.62       13.41      2.42 o 
   4   6   9      194.95      199.91      6.01 o 
   5   6   9        6.33        8.18      4.29 o 
   6   6   9       37.37       50.69      5.04 o 
  -6   7   9        4.79        5.73      2.53 o 
  -5   7   9       22.27       19.02      3.69 o 
  -4   7   9        1.55        4.10      3.83 o 
  -3   7   9       63.23       63.72      4.27 o 
  -2   7   9       84.89       73.00      4.39 o 
  -1   7   9      105.58       98.18      5.02 o 
   0   7   9       11.89       16.62      3.90 o 
   1   7   9        1.15        2.49      2.23 o 
   2   7   9       50.89       49.65      2.83 o 
   3   7   9        7.97        7.11      3.69 o 
   4   7   9       38.42       36.19      4.20 o 
   5   7   9       32.56       34.56      4.60 o 
  -5   8   9       36.10       34.65      4.68 o 
  -4   8   9       68.09       71.63      4.72 o 
  -3   8   9       12.97       14.32      4.17 o 
  -2   8   9        3.21       -0.08      3.81 o 
  -1   8   9       14.34       14.67      3.46 o 
   0   8   9       50.62       49.61      4.04 o 
   1   8   9        5.57        4.75      2.47 o 
   2   8   9       64.81       67.68      3.22 o 
   3   8   9        2.20       -0.10      3.73 o 
   4   8   9      144.93      158.45      5.99 o 
   5   8   9        3.36        4.96      4.05 o 
  -4   9   9       34.10       29.49      4.34 o 
  -3   9   9       42.78       39.58      4.59 o 
  -2   9   9       78.34       78.90      5.02 o 
  -1   9   9       60.43       51.42      4.46 o 
   0   9   9      134.77      134.86      5.69 o 
   1   9   9       17.90       17.82      2.55 o 
   2   9   9        7.73        5.90      2.29 o 
   3   9   9       35.39       30.06      4.34 o 
   4   9   9       22.80       27.71      4.39 o 
  -3  10   9        0.17        5.28      3.69 o 
  -2  10   9       10.86       12.56      3.76 o 
  -1  10   9        6.60       11.44      3.30 o 
   0  10   9        0.70       -1.49      3.60 o 
   1  10   9        2.34       -0.75      3.24 o 
   2  10   9       16.28       13.07      3.61 o 
  -6   0  10       63.92       79.94      5.06 o 
  -5   0  10      156.99      161.71      6.08 o 
  -4   0  10       16.11       23.55      4.47 o 
  -3   0  10       44.34       39.70      4.69 o 
  -2   0  10      568.47      568.52      9.31 o 
  -1   0  10       16.98       18.34      4.63 o 
   0   0  10        5.21        1.74      4.00 o 
   1   0  10      294.88      289.03      7.00 o 
   2   0  10       63.74       70.98      3.18 o 
   3   0  10      150.26      157.33      3.91 o 
   4   0  10      327.63      336.71      7.42 o 
   5   0  10        0.83        0.91      3.13 o 
   6   0  10       61.78       71.07      4.43 o 
  -6   1  10        5.25        1.60      2.68 o 
  -5   1  10       17.91       12.95      6.16 o 
  -4   1  10       10.34        6.63      4.42 o 
  -3   1  10        2.79       -1.10      2.78 o 
  -2   1  10       12.17       13.94      3.15 o 
  -1   1  10       69.17       68.31      6.54 o 
   0   1  10        0.05        0.30      2.68 o 
   1   1  10       64.59       61.79      3.41 o 
   2   1  10       43.24       41.55      2.05 o 
   3   1  10       17.24       18.18      1.90 o 
   4   1  10        0.36        1.01      2.35 o 
   5   1  10        2.71        2.80      2.41 o 
   6   1  10        0.71        3.01      2.43 o 
  -6   2  10        7.89        7.19      5.96 o 
  -5   2  10      105.68      111.88      8.90 o 
  -4   2  10       27.27       29.91      2.86 o 
  -3   2  10       62.15       55.72      3.21 o 
  -2   2  10       13.23       11.87      3.17 o 
  -1   2  10        2.65        2.86      5.73 o 
   0   2  10       88.39       87.67      4.36 o 
   1   2  10      403.38      384.55      4.44 o 
   2   2  10      172.23      179.87      3.02 o 
   3   2  10       60.71       61.27      2.48 o 
   4   2  10      140.54      144.98      3.96 o 
   5   2  10        0.01       -0.47      2.27 o 
   6   2  10      143.95      153.35      4.11 o 
  -6   3  10        9.66       12.09      3.72 o 
  -5   3  10       40.45       46.14      3.12 o 
  -4   3  10        0.01        3.72      2.77 o 
  -3   3  10      100.34      110.30      6.30 o 
  -2   3  10       18.09       25.59      2.85 o 
  -1   3  10       97.74       97.15      3.56 o 
   0   3  10        7.30       18.29      3.90 o 
   1   3  10      337.94      352.69      5.31 o 
   2   3  10       81.30       93.99      5.78 o 
   3   3  10       29.36       30.19      2.19 o 
   4   3  10       75.33       76.73      3.30 o 
   5   3  10        2.01        0.28      2.54 o 
  -6   4  10       10.95       13.38      4.26 o 
  -5   4  10       22.10       26.19      4.30 o 
  -4   4  10        0.23        2.48      3.28 o 
  -3   4  10        4.38        4.93      3.33 o 
  -2   4  10       13.69       14.86      3.74 o 
  -1   4  10        3.42        4.77      3.19 o 
   0   4  10        8.42       10.76      3.66 o 
   1   4  10      119.56      126.66      3.66 o 
   2   4  10      100.94      107.58      3.72 o 
   3   4  10       24.48       23.88      2.27 o 
   4   4  10       38.39       41.09      3.28 o 
   5   4  10       14.58       11.72      3.85 o 
  -5   5  10      101.88      106.42      5.62 o 
  -4   5  10        3.00        2.45      3.30 o 
  -3   5  10      135.88      146.31      5.67 o 
  -2   5  10       61.85       51.81      4.08 o 
  -1   5  10       93.91      102.99      5.00 o 
   0   5  10       46.31       46.95      3.94 o 
   1   5  10      165.23      158.81      3.99 o 
   2   5  10       31.66       39.31      2.89 o 
   3   5  10       19.02       16.72      3.89 o 
   4   5  10      111.29      114.14      5.53 o 
   5   5  10       21.91       22.60      4.43 o 
  -5   6  10        2.26        3.57      4.01 o 
  -4   6  10        1.30        2.78      3.55 o 
  -3   6  10        3.02        5.72      3.35 o 
  -2   6  10        2.04       -0.02      3.41 o 
  -1   6  10        0.14        0.01      3.41 o 
   0   6  10        2.35        1.10      3.16 o 
   1   6  10       18.28       13.66      2.65 o 
   2   6  10       19.81       21.63      2.82 o 
   3   6  10        0.97       -1.30      3.57 o 
   4   6  10        0.20        1.04      3.82 o 
  -4   7  10        0.07        0.47      4.11 o 
  -3   7  10       63.12       71.46      5.05 o 
  -2   7  10       53.41       54.34      4.79 o 
  -1   7  10       53.89       65.90      4.41 o 
   0   7  10      101.32      105.71      5.08 o 
   1   7  10       29.40       31.02      2.94 o 
   2   7  10       17.50       16.25      2.73 o 
   3   7  10        0.61       -1.17      3.72 o 
   4   7  10       18.02       16.98      4.53 o 
  -3   8  10       13.66       15.61      3.69 o 
  -2   8  10       22.85       18.33      3.81 o 
  -1   8  10        3.27        4.37      3.78 o 
   0   8  10       30.45       27.13      4.26 o 
   1   8  10       39.02       39.85      2.97 o 
   2   8  10       48.69       45.58      3.09 o 
   3   8  10       32.12       29.51      4.70 o 
  -1   9  10        6.49        7.51      4.14 o 
   0   9  10       17.59       23.70      4.34 o 
   1   9  10        5.76        4.22      2.50 o 
  -5   1  11      191.03      202.06      4.98 o 
  -4   1  11        0.92        2.18      3.30 o 
  -3   1  11      349.11      362.03      5.93 o 
  -2   1  11      176.79      162.19      5.64 o 
  -1   1  11      190.11      203.73      4.84 o 
   0   1  11       30.43       31.27      4.87 o 
   1   1  11      146.96      147.60      4.18 o 
   2   1  11        1.58        2.46      2.16 o 
   3   1  11        1.82        4.60      1.84 o 
   4   1  11        1.87        0.65      2.63 o 
  -5   2  11       62.62       54.16      6.95 o 
  -4   2  11        3.24        0.19      2.93 o 
  -3   2  11        0.05       -0.88      2.94 o 
  -2   2  11        1.12       -0.96      5.54 o 
  -1   2  11        4.14        7.81      3.57 o 
   0   2  11       75.46       71.32      9.97 o 
   1   2  11       17.93       22.71      6.66 o 
   2   2  11       47.34       47.60      3.32 o 
   3   2  11       51.28       51.23      2.63 o 
   4   2  11        6.60        7.46      2.88 o 
  -4   3  11        5.68        7.53      3.21 o 
  -3   3  11       61.26       78.54      9.41 o 
  -2   3  11        3.50        1.06      4.27 o 
  -1   3  11      246.43      251.89     11.11 o 
   0   3  11        0.39       -2.65      3.96 o 
   1   3  11        5.19        6.84      3.85 o 
   2   3  11       13.58       15.79      3.11 o 
   3   3  11        5.03        8.18      4.54 o 
   4   3  11        0.78       -0.79      2.70 o 
  -4   4  11       13.97       19.05      4.60 o 
  -3   4  11       18.83       21.15      4.49 o 
  -2   4  11       30.76       30.73      3.85 o 
  -1   4  11        2.17        9.03      3.79 o 
   0   4  11       39.24       42.61      4.06 o 
   1   4  11       35.03       33.85      4.83 o 
   2   4  11       95.49       86.63      3.68 o 
   3   4  11      288.00      275.99      7.39 o 
  -3   5  11        3.05        6.88      4.10 o 
  -2   5  11        0.36       -0.11      3.20 o 
  -1   5  11        1.00        4.82      3.88 o 
   0   5  11       15.09       22.48      3.76 o 
   1   5  11       41.64       60.67      4.74 o 
   2   5  11       63.82       72.42      3.69 o 
   3   5  11       32.06       43.01      5.22 o 
  -2   6  11        5.41        3.31      3.99 o 
  -1   6  11        3.80        4.14      3.14 o 
   0   6  11        7.82        7.28      3.43 o 
   1   6  11        7.85       14.83      4.13 o 
   2   6  11       29.93       33.72      7.65 o 
  -2   0  12       50.01       41.58      4.65 o 
  -1   0  12        0.01        4.40      4.00 o 
   0   0  12        5.32        6.48      4.35 o 
   1   0  12        8.39       13.82      3.92 o 
  -1   1  12       15.53       17.74      3.73 o 
   0   1  12       30.66       34.59      4.11 o 
   1   1  12        4.44       11.26      5.40 o 
  -1   2  12       19.25       17.83      3.23 o 
   0   2  12        6.28        8.23      3.76 o 
                                                 
